# Supplementary material for: Cloning and Immunosuppressive Properties of an Acyl-Activating Enzyme from the Venom Apparatus of Tetrastichus brontispae (Hymenoptera: Eulophidae)
Source: Toxins (Basel). 2019 Nov 18;11(11):672. doi: 10.3390/toxins11110672 (PMC6891662; doi:10.3390/toxins11110672)
Supplement: Supplementary file 1 [file toxins-11-00672-s001.zip]

Archive with 4 entries (4 files):
- toxins-617646-SI.docx
- Supplemental Table S1-S3.xlsx
- Complete sequence alignment for Figure S4.aln
- Complete sequence alignment for Figure 2.aln
