# Supplementary material for: Cloning and Immunosuppressive Properties of an Acyl-Activating Enzyme from the Venom Apparatus of Tetrastichus brontispae (Hymenoptera: Eulophidae)
Source: Toxins (Basel). 2019 Nov 18;11(11):672. doi: 10.3390/toxins11110672 (PMC6891662; doi:10.3390/toxins11110672)
Supplement: Supplementary file 1 [file toxins-11-00672-s001.zip › Supplemental Table S1-S3.xlsx]

## Sheet: Table S1
Supplementary Table S1. Analysis and distribution of conserved motifs in the 21 proteins
Motif	Width	E-value	Best possible match
1	50	3.1E-886	[VI][KR]CALWL[QR][KE]QG[IV]K[SP]GD[IV][IV][SG][IV]CT[HD]NHL[NDE][SAT][IY][VI]P[CL]L[AS][AT]LY[IVL][GN]AI[FS]NPW[DN][ENH][NED][ML][SND]
2	50	7.8E-959	GWLH[TS]GD[LI]GY[YI]D[ED]DGE[IL]F[IL][VI]DR[IL][KS]E[LFI]IK[YF]R[GA][YI][QN]ISP[AG]EIE[AN][VL]L[QM][ST]HPAVL
3	50	8.0E-797	GSCG[FV]VV[EP]NV[QR][IML]K[IV]VD[PT]E[TN]G[KE][VTI]LGPN[QK][ST]GE[LI][WC][AIV]KSPT[MV]MNGYY[RK]NPEATK
4	41	5.8E-620	PG[KA][ET]VTE[QE]ELID[LF]V[AE]XN[ML][MP]D[HY][YC][KR]LR[AG]GV[KI]F[LV]DK[FL]P[YR]T[GA][ST]GK
5	28	1.1E-398	[DS][DN][PI][KD][KE][TV]A[CL]I[LVM][HLF]SSGTTGMPKG[VT]E[LI]S[HN][YS]S
6	44	1.5E-544	KY[SR]L[SPT][ST]LK[VI][IL][LV]TGG[AS]I[FIL][KN][RP][EK]VQEEL[KR]K[IK]LP[HN][VT][QL][IV]LQ[GSA]YG[MS]T[ED]AG

## Sheet: Table S2
Supplementary Table S2. Information of 21 proteins selected from the Universal Protein Resource
Name on the tree	Entry	Entry name	Status	Protein names	Gene names	Organism	Length
Ooceraea_biroi_Luciferin-1	A0A026WKQ4	A0A026WKQ4_OOCBI	unreviewed	Luciferin 4-monooxygenase	X777_02864	Ooceraea biroi (Clonal raider ant) (Cerapachys biroi)	569
Ooceraea_biroi_Luciferin-2	A0A026WV96	A0A026WV96_OOCBI	unreviewed	Luciferin 4-monooxygenase	X777_16989	Ooceraea biroi (Clonal raider ant) (Cerapachys biroi)	550
Habropoda_laboriosa_4CL3	A0A0L7R9D1	A0A0L7R9D1_9HYME	unreviewed	Putative 4-coumarate--CoA ligase 3	WH47_11623	Habropoda laboriosa	1173
Melipona_quadrifasciata_4CL3	A0A0N0BEN0	A0A0N0BEN0_9HYME	unreviewed	Putative 4-coumarate--CoA ligase 3	WN51_03009	Melipona quadrifasciata	890
Cyphomyrmex_costatus_Luciferin	A0A151I662	A0A151I662_9HYME	unreviewed	Luciferin 4-monooxygenase	ALC62_16004	Cyphomyrmex costatus	1474
Trachymyrmex_zeteki_Luciferin	A0A151WJD4	A0A151WJD4_9HYME	unreviewed	Luciferin 4-monooxygenase	ALC60_12903	Trachymyrmex zeteki	1398
Dufourea_novaeangliae_Luciferin	A0A154PJT2	A0A154PJT2_DUFNO	unreviewed	Luciferin 4-monooxygenase	WN55_03166	Dufourea novaeangliae (Sweat bee)	479
Atta_colombica_Luciferin-2	A0A195B785	A0A195B785_9HYME	unreviewed	Luciferin 4-monooxygenase	ALC53_09585	Atta colombica	1183
Trachymyrmex_cornetzi_Luciferin	A0A195EGK9	A0A195EGK9_9HYME	unreviewed	Luciferin 4-monooxygenase	ALC57_03366	Trachymyrmex cornetzi	1741
Trachymyrmex_septentrionalis_Luciferin-2	A0A195EZI3	A0A195EZI3_9HYME	unreviewed	Luciferin 4-monooxygenase	ALC56_11968	Trachymyrmex septentrionalis	1909
Trachymyrmex_septentrionalis_Luciferin-1	A0A195FNW9	A0A195FNW9_9HYME	unreviewed	Luciferin 4-monooxygenase	ALC56_03291	Trachymyrmex septentrionalis	1897
Trichomalopsis_sarcophagae_Un	A0A232F5D4	A0A232F5D4_9HYME	unreviewed	Uncharacterized protein	TSAR_012007	Trichomalopsis sarcophagae	549
Apis_cerana_cerana_Luciferin	A0A2A3E406	A0A2A3E406_APICC	unreviewed	Luciferin 4-monooxygenase	APICC_01496	Apis cerana cerana (Oriental honeybee)	545
Camponotus_floridanus_4CL4	E2A1T4	E2A1T4_CAMFO	unreviewed	4-coumarate--CoA ligase 4	EAG_16147	Camponotus floridanus (Florida carpenter ant)	1545
Camponotus_floridanus_Luciferin	E2A1T5	E2A1T5_CAMFO	unreviewed	Luciferin 4-monooxygenase	EAG_16148	Camponotus floridanus (Florida carpenter ant)	540
Harpegnathos_saltator_Luciferin-2	E2B4F9	E2B4F9_HARSA	unreviewed	Luciferin 4-monooxygenase	EAI_15561	Harpegnathos saltator (Jerdon's jumping ant)	498
Harpegnathos_saltator_Luciferin-3	E2BET1	E2BET1_HARSA	unreviewed	Luciferin 4-monooxygenase	EAI_04639	Harpegnathos saltator (Jerdon's jumping ant)	551
Harpegnathos_saltator_4CL1	E2BET2	E2BET2_HARSA	unreviewed	4-coumarate--CoA ligase 1	EAI_04641	Harpegnathos saltator (Jerdon's jumping ant)	545
Harpegnathos_saltator_Luciferin-1	E2BM40	E2BM40_HARSA	unreviewed	Luciferin 4-monooxygenase	EAI_08658	Harpegnathos saltator (Jerdon's jumping ant)	539
Acromyrmex_echinatior_Luciferin-2	F4WG73	F4WG73_ACREC	unreviewed	Luciferin 4-monooxygenase	G5I_04646	Acromyrmex echinatior (Panamanian leafcutter ant) (Acromyrmex octospinosus echinatior)	550
Nasonia_vitripennis_Un	K7JJC5	K7JJC5_NASVI	unreviewed	Uncharacterized protein	100678103	Nasonia vitripennis (Parasitic wasp)	542

## Sheet: Table S3
Supplementary Table S3. Primers used in the study
Primers for PCR		Sequence 5′ - 3′
Primer for Normal PCR
Tb4CL4-F		CAGTTGGATTTGTGGCACC
Tb4CL4-R		TCACCAGGCTTGTTTGGTCC
Primer for RACE PCR
Tb4CL4- 3′ outer-F		CAGAAGCAGGAACTGTCGCTGTAACTTG
Tb4CL4- 5′ outer-R		TCACCAGGCTTGTTTGGTCCAAGG
Primer for complete length
Tb4CL4-cl-F		CATGAGCTCCGACCAGGAAAAGTACGG
Tb4CL4-cl-R		CAGCGGCCGCATTAAGTTCTCTTTTTCTTTGAATACTC
Primer for RT-PCR
Tb4CL4-RT-F		CAGTTGGATTTGTGGCACC
Tb4CL4-RT-R		TCACCAGGCTTGTTTGGTCC
TbGAPDH-RT-F		CGTTCGTCAAGCTCATCTCG
TbGAPDH-RT-R		CCGCTTAATCCTTGGTCTGC
Note: the sequences underlined at the 5’race are restriction sites of SacI and NotI, respectively.
