# Supplementary material for: Cloning and Immunosuppressive Properties of an Acyl-Activating Enzyme from the Venom Apparatus of Tetrastichus brontispae (Hymenoptera: Eulophidae)
Source: Toxins (Basel). 2019 Nov 18;11(11):672. doi: 10.3390/toxins11110672 (PMC6891662; doi:10.3390/toxins11110672)
Supplement: Supplementary file 1 [file toxins-11-00672-s001.zip › Complete sequence alignment for Figure S4.aln]

>lcl|Query_32594
KV-----------------------------RDC---------------KNPNQ------
------------R--KSSVNH--T---------D-----------------------V--
----TT-----------------------------EKY-------V--------------
-LKG------------------------------Y--------I----------------
--------------E-----P----------------------------I----------
---------------------D--------------------D-----------------
-----------------------------------R----------------------K-
------------------------------------------------------------
-------------------------------I--GDAIFD-V-L-SK-------------
--N-P------D-H-V--SQ--I-D-IY------TQKKTTFREMKDHSVRLAIWM-K-K-
FGIKPNDVIVESSHNHLDTYIPL-LSTYF-------VDAI--------YS----------
GW---E----P--------N-IRLPK----A----------R--F--L--IRTYTPKIIF
T-NE-E--------AA-----D--------------------------------VL----
-----LE----AT-------------------K----LE---N---K----------D--
--V-----------K--------L-I-------VF-------------------------
----------------------------G-------------------------------
-----K-----------------H------------------------------------
------------S-------------------------------N---------------
-L------------------------Q-----------------S------L--------
---S---E-------I--L----------------------------------N------
------S-----------X-T-K------------E--------------------E---
------V------------D---------N------F-----------A-----------
---V--V--N---------------E----K---T-S-N-----E------V--------
----S-----TIM--L---SS-G-TTG----D------P--KGIML--S-----------
--S--------------------K--------------------S---------------
---V--------------------------------------------------------
--------------------------------------------Y---------------
--------------------------------L---------------R-----------
---------A-----------------------S-----------R--------------
------------D--------Q---S----I-------------------------D-S-
--------------------------------------------L---------------
D---------------------S-------V---R-------------------------
---------------------------V-----------------------------L--
-W--------N--------------------------------S-----------PL-N-
----W----I------S-G----VRQVL--Q---SI-----LK------K-KTK-I----
-----------M------------------------------------------G-----
----K-----------I-----T----------------------D--------------
------------------V----------K-Q--L-L-K-A-V-EKYK--V-------N-
VV------A-L------P-----FI---LINT------MA---T-----S-----D-SIK
D--YNLK-----YWKY--IMLSG----F---KI---N-Q-K--I--MLGFKQR--L----
--P-G--V-----------S-IQYAYASTE--------------------A--------G
-------T-V----------A-------V--------T----------S-----------
------S---------K---------------------------S--------------K
-------------D--------------------L-------------------------
---------E--------------------------------------------------
------------------------------------------------------------
----------------------------------------------S-----V-------
-----------------G-----FVAPNVQVKFV----------N----QN---LS----
----E-V----LG-PNKPGEIYVK-SPSM-----MI-GYYENPEKTRE-VFDS-D-----
-------------GWYRTGDSGYYHENGEIVVTDRVSE--IIKY-N-N-YQ-LS--PSKI
EAVLITHP-AV-EE-SII--VS-I------------S-Q-P-------------------
------------------------------------------------------------
-----------------D------------------------------------------
------------------------------------------G---D-L---P---I-V-
F-IK-K----V-P------GS---------K-I-T-----------K----ED-------
----------------------------------------------I-------------
------------------S-R----V-M------------Q-------T---------FE
A------F----R-EPY---E---------------------------------------
------------------------DIY-------------FVDDFP---RL-ANGKISKS
E-LK-Q----LAIEYSKKKRT---------------------------------------
---------------------
>gb|OXU25885.1
------------------------------------------------------------
---------------------------------D-----------------------F--
----VI-----------------------------ENN-------I--------------
-IKG------------------------------V--------Q----------------
--------------E-----P----------------------------T----------
---------------------NV-------------------P-----------------
-----------------------------------F----------------------F-
------------------------------------------------------------
-------------------------------T--GELILQ-F-L-RN-------------
--K-P------D-H-V--GQ--I-E-VE------TGKQSTYAEMEDKSVRCALWM-K-K-
HGIGNGDVVVTCSHNHLDTYVPV-FATFY-------LGAV--------YN----------
AW---S----P--------D-TNLDL----A----------R--Y--L--MKLLTPKLVF
V-CE-G--------AA-----N--------------------------------VL----
-----QQ----AA-------------------K----LE---N---I----------E--
--T-----------E--------F-V-------VF-------------------------
----------------------------A-------------------------------
-----S-----------------H------------------------------------
------------S-------------------------------N---------------
-L------------------------R-----------------C------L--------
---N---N-------I--I----------------------------------K------
------E-----------Q-S-K------------D--------------------E---
------V------------K---------R------F-----------I-----------
---P--E--R---------------I----R---N-P-E-----E------L--------
----A-----AII--L---SS-G-TTG----I------P--KPAMF--S-----------
--H--------------------K--------------------S---------------
---F--------------------------------------------------------
--------------------------------------------L---------------
--------------------------------I---------------N-----------
---------V-----------------------Y-----------K--------------
---------------------R---L----Y-------------------------N-K-
--------------------------------------------S---------------
N---------------------Y-------V---R-------------------------
---------------------------------------------------------M--
-W--------Y--------------------------------A-----------TL-N-
----W----L------S-G----IALTF--T---TL-----FN------Y-DTR-I----
-----------I------------------------------------------H-----
----M-----------T-----P----------------------D--------------
------------------A----------E-E--T-C-R-V-I-EKYK--V-------S-
IV------F-F------I-----PS---IITY------LA---K-----S-----N-AID
K--YDLS-----SLKS--VMFGG----A---QP---N-R-T--A--LKILQKR--I----
--P-N--A-----------A-LNHAYGMTE--------------------F--------G
R------S-I----------A-------C--------Q----------Y-----------
------R---------Q---------------------------C--------------K
-------------S--------------------Y-------------------------
---------E--------------------------------------------------
------------------------------------------------------------
----------------------------------------------S-----I-------
-----------------G-----FVVSNTEMKVV----------S----LK---SG----
----K-I----LG-PHAIGELRFK-SRSM-----ML-GYFGNLEATKQ-AFDK-E-----
-------------GWLRSGDLGYYNEHGEIFLLDRVNE--LIKY-K-N-HL-LS--PNEI
EQALMINP-AV-TE-VAV--VP-I------------S-HKK-------------------
------------------------------------------------------------
-----------------D------------------------------------------
------------------------------------------G---E-W---P---I-A-
F-VK-I----I-P------GS---------K-V-P-----------G----RD-------
----------------------------------------------L-------------
------------------I-K----L-S------------S-------V---------LG
E------E----K-KLR---G---------------------------------------
------------------------GIV-------------FLDDLP---KV-TSAKIARH
E-LK-R----VA------------------------------------------------
---------------------
>ref|XP_003426690.1
------------------------------------------------------------
------------------------------------------------------------
----TI-----------------------------EDN-------I--------------
-IKG------------------------------Y--------P----------------
--------------K-----PYC--------------------------M----------
---------------------K--------------------T-----------------
-----------------------------------H----------------------N-
------------------------------------------------------------
-------------------------------L--GQVILD-V-L-SS-------------
--N-P------H-H-V--SQ--I-E-SE------TGKQTTFAEMRDSSIRCALWL-Q-K-
QGISSNDVVSICTDNQLDAYIPE-LATFY-------VGAA--------HN----------
PW---H----H--------D-VALKS----A----------R--H--L--IQLVRPKVMF
T-CE-N--------AA-----E--------------------------------TL----
-----AE----AA-------------------K----LE---G---I----------D--
--T-----------K--------I-V-------VF-------------------------
----------------------------G-------------------------------
-----K-----------------H------------------------------------
------------S-------------------------------S---------------
-F------------------------E-----------------S------L--------
---S---D-------V--M----------------------------------K------
------Q-----------Q-Q-T------------E--------------------E---
------V------------E---------N------F-----------R-----------
---V--K--A---------------V----E---N-P-D-----D------V--------
----A-----LIV--F---SS-G-SSG----L------P--KGIVH--S-----------
--Y--------------------N--------------------T---------------
---F--------------------------------------------------------
--------------------------------------------S---------------
--------------------------------K---------------N-----------
---------I-----------------------L-----------R--------------
------------F--------A---R----L-------------------------P-E-
--------------------------------------------K---------------
S---------------------D-------V---M-------------------------
---------------------------L-----------------------------W--
-Y--------T--------------------------------S-----------PY---
----W----L------T-A----VYFTL--Q---LY-----LL------Q-STR-I----
-----------L------------------------------------------H-----
----A-----------K-----F----------------------D--------------
------------------P----------E-E--T-C-R-V-I-EKHK--I-------T-
WI------F-I------T-----TD---MINV------FN---K-----S-----E-VFK
K--HKVE-----SLKL--IQTGG----S---KI---N-R-E--V--FEEFQNS--I----
--P-H--T-----------L-ILQGYGMCEL-------------------G--------G
-------T-A----------T-------M--------Q----------T-----------
------E---------K---------------------------R--------------K
-------------R--------------------V-------------------------
---------D--------------------------------------------------
------------------------------------------------------------
----------------------------------------------S-----G-------
-----------------G-----FVIEHVQVKMV----------D----LT---TG----
----E-A----LG-PNQSGELYCK-SPTM-----ML-GYYRNPEATKE-TIDE-D-----
-------------GWIHSGDKAYYDEDGEVFIVERLKQ--VMKF-R-A-YH-IS--PSEI
EAVLLSHP-AV-ME-VAV--VP-L------------P-H-EL------------------
------------------------------------------------------------
-----------------D------------------------------------------
------------------------------------------G---E-R---P---M-A-
F-VA-K----A-P------GS---------E-V-T-----------E----DE-------
----------------------------------------------L-------------
------------------I-E----L-S------------A-------T---------LG
E------Y----K-KLW---G---------------------------------------
------------------------GVK-------------FLEELP---HT-PSGKIAKV
E-LI-E----MAKALAKK------------------------------------------
---------------------
>gb|OXU31863.1
------------------------------------------------------------
------------------------------------------------------------
----TI-----------------------------EDN-------I--------------
-VKG------------------------------Y--------P----------------
--------------K-----PYC--------------------------M----------
---------------------K--------------------T-----------------
-----------------------------------H----------------------N-
------------------------------------------------------------
-------------------------------L--GQVILD-V-L-SS-------------
--N-P------H-H-V--SQ--I-E-SE------TGKQTTFAEMRDSSIRCALWL-Q-K-
QGISSNDVVSICTDNQPDAYIPE-LATFY-------VGAA--------HN----------
PW---H----H--------D-VALKS----A----------R--H--L--IQLVRPKVMF
T-CE-N--------AA-----D--------------------------------TL----
-----AE----AA-------------------E----LE---G---I----------D--
--T-----------K--------I-V-------VF-------------------------
----------------------------G-------------------------------
-----K-----------------H------------------------------------
------------S-------------------------------S---------------
-F------------------------E-----------------S------L--------
---S---D-------V--M----------------------------------K------
------Q-----------Q-Q-T------------E--------------------E---
------V------------E---------N------F-----------R-----------
---V--K--A---------------V----E---N-P-D-----D------V--------
----A-----LIV--F---SS-G-SSG----L------P--KGIVH--S-----------
--Y--------------------N--------------------T---------------
---F--------------------------------------------------------
--------------------------------------------S---------------
--------------------------------K---------------N-----------
---------I-----------------------L-----------R--------------
------------F--------A---R----L-------------------------P-E-
--------------------------------------------K---------------
S---------------------D-------V---M-------------------------
---------------------------L-----------------------------W--
-Y--------T--------------------------------S-----------PY---
----W----L------T-A----VYFTL--Q---LY-----LL------Q-STR-I----
-----------L------------------------------------------H-----
----A-----------K-----F----------------------D--------------
------------------P----------E-E--T-C-R-L-I-EKYK--I-------T-
WM------F-I------T-----TD---MINV------FN---K-----S-----E-VFK
K--HKVE-----SLKL--IQTGG----S---KI---N-R-E--V--FEEFQNS--I----
--P-H--T-----------L-ILQGYGMCEL-------------------G--------G
-------T-A----------T-------M--------Q----------T-----------
------E---------K---------------------------R--------------K
-------------R--------------------V-------------------------
---------D--------------------------------------------------
------------------------------------------------------------
----------------------------------------------S-----G-------
-----------------G-----FVIEHVQVKMV----------D----LT---TG----
----E-A----LG-PNQSGELYCK-SPTM-----ML-GYYRNPEATKE-TIDE-D-----
-------------GWIHSGDKAYYDEDGEVFIVERLKQ--VMKF-R-A-YH-IS--PSEI
EAVLLSHP-AV-ME-VAV--VP-L------------P-H-EL------------------
------------------------------------------------------------
-----------------D------------------------------------------
------------------------------------------G---E-R---P---M-A-
F-VA-K----A-P------GS---------E-V-T-----------E----DE-------
----------------------------------------------L-------------
------------------I-E----L-S------------A-------T---------LG
E------Y----K-KLW---G---------------------------------------
------------------------GVK-------------FLEELP---HT-PSGKIAKV
E-LI-E----MAKALAKK------------------------------------------
---------------------
>ref|XP_014203354.1
------------------------------------------------------------
------------------------------------------------------------
---------------------------------------------V--------------
-LKG------------------------------I--------S----------------
--------------E-----H--F-------------------------L----------
---------------------D--------------------T-----------------
-----------------------------------Y----------------------Q-
------------------------------------------------------------
-------------------------------V--GQVILK-A-L-DS-------------
--K-P------D-H-V--SQ--I-D-AA------TGGQTTFAEMRDLSVRCALWL-R-K-
QGIGCGDVVTLCTHNHSDAYAPC-LAIHY-------TGAI--------YN----------
AW---N----H--------E-TTLQS----T----------R--H--V--MKLFRPKIIF
A-CE-S--------AV-----E--------------------------------VI----
-----LE----AQ-------------------R----LE---E---V----------D--
--A-----------K--------V-I-------VF-------------------------
----------------------------G-------------------------------
-----E-----------------H------------------------------------
------------P-------------------------------G---------------
-L------------------------Q-----------------S------L--------
---R---D-------A--T----------------------------------Q------
------R-----------Q-P-D------------T--------------------E---
------V------------A---------T------F-----------H-----------
---P--T--E---------------I----K---N-P-K-----E------I--------
----G-----LTV--L---SS-G-SSG----L------P--KGVAH--S-----------
--Y--------------------D--------------------S---------------
---I--------------------------------------------------------
------------------------------------------------------------
--------------------------------L---------------K-----------
---------L-----------------------L-----------Q--------------
------------S--------F---M----I-------------------------T-P-
--------------------------------------------M---------------
K---------------------D-------V---A-------------------------
---------------------------V--------------------------------
-W--------Y--------------------------------S-----------TG-Y-
----W----I------T-G----YVNAL--Q---SI-----LS------A-GTR-I----
-----------I------------------------------------------H-----
----A-----------T-----T----------------------G--------------
------------------P----------E-D--T-C-R-V-I-DKYK--V-------Q-
RA------F-L------T-----PI---MLAH------MC---K-----S-----K-VFE
T--YNLK-----SLEV--VTTAG----S---KM---S-P-H--L--FERVKDS--L----
--P-H--A-----------L-VIQAYGMSE--------------------I--------G
-------RYI----------A-------S--------Q----------N-----------
------G---------K---------------------------S--------------K
-------------N--------------------P-------------------------
---------K--------------------------------------------------
------------------------------------------------------------
----------------------------------------------S-----V-------
-----------------G-----FVGSCNQIKIV----------D----PK---TG----
----E-A----LG-PNQPGELYLK-SITM-----MI-GYYKNPEGTKE-AFDE-E-----
-------------GWLRTGDKAYYDENGEIVIIDRLKE--VMKY-Q-N-HQ-VS--PAEV
EEVLLAHP-DV-VE-VSV--VP-I------------P-H-DI------------------
------------------------------------------------------------
-----------------D------------------------------------------
------------------------------------------G---E-H---P---M-A-
F-VK-K----V-A------NS---------K-V-T-----------E----DD-------
----------------------------------------------L-------------
------------------V-R----L-S------------SA------S---------LG
E------I----K-KLR---G---------------------------------------
------------------------GVK-------------FMEDLP---KT-ATGKISRP
H-LK-E----MAKALAK-------------------------------------------
---------------------
>gb|OXU19499.1
------------------------------------------------------------
-------------------NI--E---------D-----------------------F--
----VI-----------------------------ENN-------I--------------
-IKG------------------------------V--------D----------------
--------------Q-----D----------------------------F----------
---------------------G--------------------EC----------------
-----------------------------------S----------------------G-
------------------------------------------------------------
-------------------------------I--GEHLLS-T-L-SS-------------
--K-P------D-H-V--AQ--I-E-AE------TGKQTTFAEMKDRSVRCGIWL-K-K-
QGIGANDIVVICSKNNLDLYAPM-FGTFY-------AGGT--------FS----------
GW---S----P--------F-IASPKP---V----------Q--R--L--MKLFKPKIVF
A-GE-D--------VV-----D--------------------------------IL----
-----HK----AA-------------------K----LE---N---V----------K--
--T-----------K--------F-V-------VF-------------------------
----------------------------G-------------------------------
-----R-----------------H------------------------------------
------------S-------------------------------N---------------
-F------------------------K-----------------T------F--------
---H---D-------I--I----------------------------------K------
------I-----------P-S-E------------E--------------------D---
------V------------H---------D------F-----------R-----------
---AEKV--N---------------L----K---D-N-----------------------
----A-----VII--L---TS-G-STG----F------S--KGVQH--N-----------
--Y--------------------E--------------------N---------------
---L--------------------------------------------------------
--------------------------------------------F---------------
------------------------------------------------K-----------
---------I-----------------------I-----------V--------------
------------G--------L---T----P-------------------------Y-P-
--------------------------------------------M---------------
A---------------------G-------V-----------------------------
---------------------------A-----------------------------L--
-W--------Y--------------------------------S-----------TC-D-
----W----V------T-G----VTFAL--Q---SV-----LL------I-GTR-I----
-----------M------------------------------------------H-----
----T-----------Q-----F----------------------D--------------
------------------V----------E-E--T-C-K-V-I-EKYK--V-------N-
LM------L-A------S-----SV---IMAS------ML---K-----L-----N-VFK
R--YNLQ-----SLKF--VCTGG----S---KT---N-A-L--A--LKGFHDA--L----
--P-N--A-----------L-IVQMYGMTE--------------------I--------G
R------S-I----------A-------S--------Q----------T-----------
------E---------N---------------------------S--------------K
-------------S--------------------I-------------------------
---------G--------------------------------------------------
------------------------------------------------------------
----------------------------------------------S-----A-------
-----------------G-----FVISCNQLKIV----------D----IE---NG----
----E-S----LG-PNKPGEICIR-SPTM-----MT-GYFNNPEETKK-VLDN-D-----
-------------GWLSTGDKGFYDENGEVHVIERLKE--MMKY-Q-N-HQ-IS--PSEV
EQVLLSHP-AV-ME-VSV--IP-I------------P-HYL-------------------
------------------------------------------------------------
-----------------D------------------------------------------
------------------------------------------G---D-W---P---I-A-
F-VK-K----V-P------EF---------Q-V-T-----------E----DE-------
----------------------------------------------L-------------
------------------V-Q----LSI------------S-------V---------FG
E------L----K-KLH---G---------------------------------------
------------------------GVK-------------FVEQLP---KM-PNGKINRS
L-LK-E----MA------------------------------------------------
---------------------
>ref|XP_016838388.1
------------------------------------------------------------
------------------VNI--E---------D-----------------------F--
----VI-----------------------------ENN-------I--------------
-IRG------------------------------V--------N----------------
--------------Q-----D----------------------------F----------
---------------------G--------------------E-----------------
-----------------------------------CC---------------------G-
------------------------------------------------------------
-------------------------------I--GEHLLS-T-L-SS-------------
--K-P------D-H-V--AQ--I-E-AE------TGKQTTFAEMKDRSVRCGIWL-K-K-
QGIGANDIVVICSKNNLDLYAPM-FGTFY-------AGGT--------FS----------
GW---S----P--------F-IASPKP---V----------Q--R--L--MKLFKPKIVF
A-GE-D--------VV-----D--------------------------------IL----
-----HK----AA-------------------K----LE---N---V----------K--
--T-----------K--------F-V-------VF-------------------------
----------------------------G-------------------------------
-----R-----------------H------------------------------------
------------S-------------------------------N---------------
-F------------------------K-----------------T------F--------
---H---D-------I--I----------------------------------K------
------I-----------P-S-E------------E--------------------D---
------V------------H---------D------FRP---------E-----------
---K--V--N---------------L----K---D-N-----------------------
----A-----VII--L---TS-G-STG----F------S--KGVQH--N-----------
--Y--------------------E--------------------N---------------
---L--------------------------------------------------------
--------------------------------------------F---------------
------------------------------------------------K-----------
---------I-----------------------I-----------V--------------
------------G--------L---T----P-------------------------Y-P-
--------------------------------------------M---------------
A---------------------G-------V-----------------------------
---------------------------A-----------------------------L--
-W--------Y--------------------------------S-----------TC-D-
----W----V------T-G----VTFAL--Q---SA-----LL------I-GTR-I----
-----------M------------------------------------------H-----
----T-----------Q-----F----------------------D--------------
------------------V----------E-E--T-C-K-V-I-EKYK--V-------N-
LM------L-A------S-----SI---IMAS------ML---K-----L-----N-VFK
R--YNLQ-----SLTF--VCTGG----S---KT---N-A-L--A--LKGFHDA--L----
--P-N--G-----------L-IVQMYGMTE--------------------I--------G
R------C-I----------A-------S--------Q----------T-----------
------E---------N---------------------------S--------------K
-------------S--------------------I-------------------------
---------G--------------------------------------------------
------------------------------------------------------------
----------------------------------------------S-----A-------
-----------------G-----FVISCNQLKIV----------D----ID---NG----
----E-S----LG-PNKPGEICIR-SPTM-----MT-GYFNNPEETKK-VLDN-D-----
-------------GWLSTGDKGFYDENGEVHVIERLKE--MMKY-R-N-HQ-IS--PSEV
EQVLLSHP-AV-ME-VSV--IP-I------------P-HYL-------------------
------------------------------------------------------------
-----------------D------------------------------------------
------------------------------------------G---D-W---P---I-A-
F-VK-K----V-P------EF---------Q-V-T-----------E----DE-------
----------------------------------------------L-------------
------------------V-Q----LSI------------S-------V---------FG
E------L----K-KLH---G---------------------------------------
------------------------GVK-------------FVEQLP---KM-PSGKINRS
L-LK-E----MA------------------------------------------------
---------------------
>gb|OXU24403.1
------------------------------------------------------------
------------------------------------------------------------
----TI-----------------------------ENN-------V--------------
-IIG------------------------------A--------S----------------
--------------V-----P----------------------------M----------
---------------------D--------------------A-----------------
-----------------------------------S----------------------SY
D-----------------------------------------------------------
-------------------------------I--GAMILK-I-F-SD-------------
--H-P------K-H-V--AQ--I-E-VK------TGKETLYQDMKDATIRCALWL-Q-K-
QNVGSGDVIAVCTENQPDSYIPC-IATLY-------VGAV--------FN----------
PW---H----H--------E-VTLKT----A----------Q--Y--L--MSLTRPKVMF
S-CE-S--------AL-----K--------------------------------VL----
-----ME----AA-------------------R----LE---K---V----------D--
--T-----------R--------F-I-------VF-------------------------
----------------------------G-------------------------------
-----K-----------------Y------------------------------------
------------P-------------------------------E---------------
-M------------------------Q-----------------S------L--------
---R---D-------T--M----------------------------------R------
------L-----------Q-T-N------------E--------------------E---
------V------------R---------T------F-----------Q-----------
---T--R--S---------------I----R---A-D-N------------I--------
----A-----MIL--F---SS-G-TTG----M------P--KGVTH--S-----------
--Y--------------------E--------------------S---------------
---L--------------------------------------------------------
--------------------------------------------Y---------------
--------------------------------R---------------N-----------
---------I-----------------------S-----------S--------------
------------F--------T---I----L-------------------------G-A-
--------------------------------------------K---------------
N---------------------S-------I-----------------------------
---------------------------C-----------------------------L--
-W--------Y--------------------------------S-----------SL-Y-
----W----I------S-G----TLCML--R---SI-----LT------T-ATS-I----
-----------L------------------------------------------H-----
----E-----------N-----F----------------------D--------------
------------------P----------E-E--T-C-K-V-I-EKYK--V-------D-
WF------F-I------S-----PS---AINL------LY---K-----S-----N-VLQ
K--YRLK-----SLEA--LLTGG----S---KL---S-R-E--V--IEGLRKS--L----
--P-H--A-----------G-VAQGYGMTE--------------------I--------G
-------G-L----------AT------V--------Q----------M-----------
------I---------N---------------------------C--------------K
-------------K--------------------S-------------------------
---------D--------------------------------------------------
------------------------------------------------------------
----------------------------------------------S-----V-------
-----------------G-----FVIPNIQLKAI----------D----VA---TG----
----K-V----LG-PNEEGEICMK-SPTL-----ML-GYYKNPAATRA-TIDD-Q-----
-------------GWLHSGDKGYYTEDGEVVIVDRLKE--MMKY-R-G-HQ-IS--PHEI
EEALMRHS-AV-ME-AAV--VP-V------------P-H-DV------------------
------------------------------------------------------------
-----------------D------------------------------------------
------------------------------------------G---E-W---P---M-A-
F-VR-K----V-P------GA---------K-V-T-----------E----AE-------
----------------------------------------------L-------------
------------------V-Q----L-S------------Q-------SE--------LG
E------V----K-KLR---G---------------------------------------
------------------------GVK-------------FVDAIP---YT-ASGKISRK
E-LK-E----MA------------------------------------------------
---------------------
>ref|XP_016838387.1
------------------------------------------------------------
---------------------------------D-----------------------F--
----VI-----------------------------EDN-------I--------------
-IKG------------------------------V--------D----------------
--------------E-----H----------------------------F----------
---------------------D--------------------ET----------------
-----------------------------------H----------------------S-
------------------------------------------------------------
-------------------------------I--GEHLLA-T-L-SS-------------
--K-P------Q-H-V--AQ--I-E-VE------TGKQTTFAEMKDRSVRCGIWL-K-K-
QGVGSNDIVVICSKNNLDVYAPF-FATFY-------AGGT--------FA----------
GW---N----P--------F-MVASK----PI---------Q--H--L--MKLFKPKIIF
A-GE-D--------LV-----D--------------------------------AL----
-----QK----AA-------------------K----LE---N---V----------E--
--A-----------E--------F-V-------VF-------------------------
----------------------------G-------------------------------
-----K-----------------H------------------------------------
------------S-------------------------------S---------------
-L------------------------P-----------------S------F--------
---H---D-------I--I----------------------------------K------
------L-----------S-T-D------------E--------------------E---
------V------------R---------T------F-----------R-----------
---P-----Q---------------K----I---N-P-Q-----D------N--------
----G-----LIV--Q---TS-G-STG----F------P--KGVVH--P-----------
--Y--------------------K--------------------N---------------
---L--------------------------------------------------------
--------------------------------------------L---------------
--------------------------------P---------------A-----------
---------V-----------------------G-----------S--------------
------------F--------I---P----Y-------------------------C-A-
--------------------------------------------V---------------
G---------------------D-------V-----------------------------
---------------------------V-----------------------------M--
-W--------Y--------------------------------S-----------TC-D-
----W----V------T-G----IIFTL--R---SV-----LL------R-NTR-I----
-----------M------------------------------------------H-----
----T-----------Q-----F----------------------E--------------
------------------V----------E-E--T-C-R-I-I-EKYK--V-------N-
RV------L-L------S-----HI---AMGH------ML---K-----T-----N-ALK
R--YDLH-----SLKL--ICSGG----S---KV---S-I-E--L--LQGFRDA--L----
--P-N--T-----------L-VLQVYGLSE--------------------S--------G
-------R-A----------V-------M--------S----------Q-----------
------T---------EN--------------------------A--------------K
-------------S--------------------V-------------------------
---------D--------------------------------------------------
------------------------------------------------------------
----------------------------------------------S-----I-------
-----------------G-----FVTPCNQAKIV----------D----IN---SG----
----K-T----LG-ANQPGEICIK-SPIM-----MT-GYLNNPEATKE-VLDD-E-----
-------------GWLHTGDKGFYDEAGEFFIIERIKE--MMKY-Q-N-FQ-IS--PTEI
EEVLASHP-GV-ME-VAV--VP-L------------P-H-PE------------------
------------------------------------------------------------
-----------------D------------------------------------------
------------------------------------------I---D-R---P---M-A-
F-VK-I----V-P------GS---------Q-V-T-----------E----GE-------
----------------------------------------------LVNLS---------
------------------A-S----V-L------------G-------E---------IK
K------L----R-------G---------------------------------------
------------------------GVK-------------FLENLP---KT-ASGKINRP
V-LK-E----TA------------------------------------------------
---------------------
>ref|XP_016843470.1
------------------------------------------------------------
------------------------------------------------------------
----TI-----------------------------ENN-------V--------------
-IIG------------------------------A--------S----------------
--------------V-----P----------------------------M----------
---------------------D--------------------A-----------------
-----------------------------------S----------------------SF
D-----------------------------------------------------------
-------------------------------I--GAVILK-I-F-SD-------------
--H-P------K-H-V--AQ--I-E-VK------TGKETLYQDMKDATIRCALWL-Q-K-
QNIGSGDVIAVCTENQPDSYIPC-IATFY-------VGAV--------FN----------
PW---H----H--------E-VTLKT----A----------Q--Y--L--MSLTRPKVMF
S-CE-S--------AL-----K--------------------------------VL----
-----ME----AA-------------------R----LE---K---V----------D--
--T-----------R--------F-I-------VF-------------------------
----------------------------G-------------------------------
-----K-----------------Y------------------------------------
------------P-------------------------------E---------------
-M------------------------Q-----------------S------L--------
---R---D-------T--M----------------------------------R------
------L-----------Q-T-N------------E--------------------E---
------V------------R---------T------F-----------Q-----------
---T--R--S---------------I----Q---A-D-N------------I--------
----A-----MIL--F---SS-G-TTG----M------P--KGVTH--S-----------
--Y--------------------K--------------------S---------------
---L--------------------------------------------------------
--------------------------------------------Y---------------
--------------------------------R---------------N-----------
---------I-----------------------S-----------S--------------
------------F--------T---I----L-------------------------G-A-
--------------------------------------------K---------------
N---------------------S-------I---S-------------------------
---------------------------------------------------------L--
-W--------Y--------------------------------S-----------SL-Y-
----W----I------S-G----TFCML--R---SI-----LT------R-ATS-I----
-----------L------------------------------------------H-----
----E-----------N-----F----------------------D--------------
------------------P----------E-E--T-C-K-V-I-EKYK--V-------D-
WF------F-I------S-----PS---AINL------LY---K-----S-----N-VLQ
K--YRLK-----SLEA--LLTGG----S---KL---S-R-E--V--IEGLRKS--L----
--P-H--A-----------G-VAQGYGMTE--------------------I--------G
-------G-L----------AT------I--------Q----------M-----------
------I---------N---------------------------C--------------K
-------------K--------------------S-------------------------
---------D--------------------------------------------------
------------------------------------------------------------
----------------------------------------------S-----V-------
-----------------G-----FVIPNIQLKAI----------D----VA---TG----
----K-V----LG-PNEVGEICMK-SPTL-----ML-GYYKNPAATRA-TIDD-Q-----
-------------GWLHSGDKGYYTEDGEVVIVDRLKE--VMKY-Q-G-HQ-IS--PHEI
EEVLMRHS-AVMEA-AVV--PV-P------------H-D-V-------------------
------------------------------------------------------------
-----------------D------------------------------------------
------------------------------------------V---D-W---P---M-A-
F-VR-K----V-P------GA---------K-V-T-----------E----AE-------
----------------------------------------------L-------------
------------------V-L----L-S------------Q-------SE--------LG
E------V----K-KLR---G---------------------------------------
------------------------GVK-------------FVDAIP---YT-ASGKISRK
E-LK-E----MA------------------------------------------------
---------------------
>ref|XP_008215046.1
------------------------------------------------------------
------------------------------------------------------------
----TI-----------------------------ENN-------V--------------
-IIG------------------------------A--------S----------------
--------------V-----P----------------------------M----------
---------------------D--------------------A-----------------
-----------------------------------S----------------------SF
D-----------------------------------------------------------
-------------------------------I--GAVILK-I-F-SD-------------
--H-P------K-H-V--AQ--I-E-VK------TGKETLYQDMKDATIRCALWL-Q-K-
QNIGSGDVIAVCTENQPDSYIPC-IATFY-------VGAV--------FN----------
PW---H----H--------E-VTLKT----A----------Q--Y--L--MSLTRPKVMF
S-CE-S--------AL-----K--------------------------------VL----
-----ME----AA-------------------R----LE---K---V----------D--
--T-----------R--------F-I-------VF-------------------------
----------------------------G-------------------------------
-----K-----------------Y------------------------------------
------------P-------------------------------E---------------
-M------------------------Q-----------------S------L--------
---R---D-------T--M----------------------------------R------
------L-----------Q-T-N------------E--------------------E---
------V------------R---------T------F-----------Q-----------
---T--R--S---------------I----Q---A-D-N------------I--------
----A-----MIL--F---SS-G-TTG----M------P--KGVTH--S-----------
--Y--------------------K--------------------S---------------
---L--------------------------------------------------------
--------------------------------------------Y---------------
--------------------------------R---------------N-----------
---------I-----------------------S-----------S--------------
------------F--------T---I----L-------------------------G-A-
--------------------------------------------K---------------
N---------------------S-------I---S-------------------------
---------------------------------------------------------L--
-W--------Y--------------------------------S-----------SL-Y-
----W----I------S-G----TFCML--R---SI-----LT------R-ATS-I----
-----------L------------------------------------------H-----
----E-----------N-----F----------------------D--------------
------------------P----------E-E--T-C-K-V-I-EKYK--V-------D-
WF------F-I------S-----PS---AINL------LY---K-----S-----N-VLQ
K--YRLK-----SLEA--LLTGG----S---KL---S-R-E--V--IEGLRKS--L----
--P-H--A-----------G-VAQGYGMTE--------------------I--------G
-------G-L----------AT------I--------Q----------M-----------
------I---------N---------------------------C--------------K
-------------K--------------------S-------------------------
---------D--------------------------------------------------
------------------------------------------------------------
----------------------------------------------S-----V-------
-----------------G-----FVIPNIQLKAI----------D----VA---TG----
----K-V----LG-PNEVGEICMK-SPTL-----ML-GYYKNPAATRA-TIDD-Q-----
-------------GWLHSGDKGYYTEDGEVVIVDRLKE--VMKY-Q-G-HQ-IS--PHEI
EEVLMRHS-AVMEA-AVV--PV-P------------H-D-V-------------------
------------------------------------------------------------
-----------------D------------------------------------------
------------------------------------------V---D-W---P---M-A-
F-VR-K----V-P------GA---------K-V-T-----------E----AE-------
----------------------------------------------L-------------
------------------V-L----L-S------------Q-------SE--------LG
E------V----K-KLR---G---------------------------------------
------------------------GVK-------------FVDAIP---YT-ASGKISRK
E-LK-E----MA------------------------------------------------
---------------------
>ref|NP_001153321.1
------------------------------------------------------------
------------------------------------------------------------
------------------------------------------------------------
------------------------------------------------------------
------------------------------------------------------------
------------------------------------------------------------
------------------------------------------------------------
------------------------------------------------------------
-------------------------------I--GAVILK-I-F-SD-------------
--H-P------K-H-V--AQ--I-E-VK------TGKETLYQDMKDATIRCALWL-Q-K-
QNIGSGDVIAVCTENQPDSYIPC-IATFY-------VGAV--------FN----------
PW---H----H--------E-VTLKT----A----------Q--Y--L--MSLTRPKVMF
S-CE-S--------AL-----K--------------------------------VL----
-----ME----AA-------------------R----LE---K---V----------D--
--T-----------R--------F-I-------VF-------------------------
----------------------------G-------------------------------
-----K-----------------Y------------------------------------
------------P-------------------------------E---------------
-M------------------------Q-----------------S------L--------
---R---D-------T--M----------------------------------R------
------L-----------Q-T-N------------E--------------------E---
------V------------R---------T------F-----------Q-----------
---T--R--S---------------I----Q---A-D-N------------I--------
----A-----MIL--F---SS-G-TTG----M------P--KGVTH--S-----------
--Y--------------------K--------------------S---------------
---L--------------------------------------------------------
--------------------------------------------Y---------------
--------------------------------R---------------N-----------
---------I-----------------------S-----------S--------------
------------F--------T---I----L-------------------------G-A-
--------------------------------------------K---------------
N---------------------S-------I---S-------------------------
---------------------------------------------------------L--
-W--------Y--------------------------------S-----------SL-Y-
----W----I------S-G----TFCML--R---SI-----LT------R-ATS-I----
-----------L------------------------------------------H-----
----E-----------N-----F----------------------D--------------
------------------P----------E-E--T-C-K-V-I-EKYK--V-------D-
WF------F-I------S-----PS---AINL------LY---K-----S-----N-VLQ
K--YRLK-----SLEA--LLTGG----S---KL---S-R-E--V--IEGLRKS--L----
--P-H--A-----------G-VAQGYGMTE--------------------I--------G
-------G-L----------AT------I--------Q----------M-----------
------I---------N---------------------------C--------------K
-------------K--------------------S-------------------------
---------D--------------------------------------------------
------------------------------------------------------------
----------------------------------------------S-----V-------
-----------------G-----FVIPNIQLKAI----------D----VA---TG----
----K-V----LG-PNEVGEICMK-SPTL-----ML-GYYKNPAATRA-TIDD-Q-----
-------------GWLHSGDKGYYTEDGEVVIVDRLKE--VMKY-Q-G-HQ-IS--PHEI
EEVLMRHS-AVMEA-AVV--PV-P------------H-D-V-------------------
------------------------------------------------------------
-----------------D------------------------------------------
------------------------------------------V---D-W---P---M-A-
F-VR-K----V-P------GA---------K-V-T-----------E----AE-------
----------------------------------------------L-------------
------------------V-L----L-S------------Q-------SE--------LG
E------V----K-KLR---G---------------------------------------
------------------------GVK-------------FVDAIP---YT-ASGKISRK
E-LK-E----MA------------------------------------------------
---------------------
>gb|OXU19498.1
------------------------------------------------------------
---------------------------------D-----------------------F--
----VI-----------------------------EDN-------I--------------
-IKG------------------------------V--------D----------------
--------------E-----H----------------------------F----------
---------------------D--------------------E-----------------
-----------------------------------TL---------------------S-
------------------------------------------------------------
-------------------------------I--GEHLLA-T-L-SS-------------
--K-P------Q-H-V--AQ--I-E-VE------TGKQTTFAEMKDRSVRCGIWL-K-K-
QGVGSNDIVVICSKNNLDVYAPF-FATFY-------AGGV--------FA----------
GW---N----P--------F-TVASK----PI---------Q--H--L--MKLFKPKIIF
A-GE-D--------LV-----D--------------------------------AL----
-----QK----AA-------------------K----LE---N---V----------D--
--A-----------K--------F-V-------VF-------------------------
----------------------------G-------------------------------
-----K-----------------H------------------------------------
------------S-------------------------------S---------------
-L------------------------P-----------------S------F--------
---H---D-------I--I----------------------------------K------
------L-----------P-T-D------------E--------------------E---
------V------------R---------T------F-----------R-----------
---------P---------------E----K---I-NPQ-----D------N--------
----G-----LIV--Q---TS-G-STG----F------P--KGVVH--P-----------
--Y--------------------K--------------------N---------------
---L--------------------------------------------------------
--------------------------------------------L---------------
--------------------------------P---------------A-----------
---------V-----------------------G-----------S--------------
------------F--------I---P----Y-------------------------C-A-
--------------------------------------------V---------------
G---------------------D-------V-----------------------------
---------------------------V-----------------------------M--
-W--------Y--------------------------------S-----------TC-D-
----W----V------T-G----IVFTL--R---SV-----LL------R-NTR-I----
-----------M------------------------------------------H-----
----T-----------Q-----F----------------------E--------------
------------------V----------E-E--T-C-R-I-I-EKYK--V-------N-
RV------L-L------S-----HI---AMGH------ML---K-----T-----K-ALN
R--YDLH-----SLKL--ICSCG----S---KV---S-I-E--T--LQGFRDA--L----
--P-N--T-----------L-VLQAYGLSE--------------------S--------G
-------R-A----------V-------M--------S----------Q-----------
------S---------EN--------------------------S--------------K
-------------S--------------------V-------------------------
---------D--------------------------------------------------
------------------------------------------------------------
----------------------------------------------S-----I-------
-----------------G-----FVTSCNRVKIV----------D----IN---SG----
----K-A----LG-ANEPGEICIK-SPIM-----MS-GYLNNPEATKE-VLDD-E-----
-------------GWLHTGDKGFYDETGEFFIVERIKE--MMKY-Q-N-FQ-IS--PTEI
EEVLASHP-GV-ME-VAV--VP-L------------P-H-PE------------------
------------------------------------------------------------
-----------------D------------------------------------------
------------------------------------------I---D-R---P---M-A-
F-VK-I----V-P------GF---------Q-V-T-----------E----GE-------
----------------------------------------------LVNLS---------
------------------A-S----V-L------------G-------E---------IK
K------L----R-------G---------------------------------------
------------------------GVK-------------FLENLP---KT-ASGKINRP
V-LK-E----TA------------------------------------------------
---------------------
>ref|XP_014225792.1
------------------------------------------------------------
------------------------------------------------------------
---------------------------------------------V--------------
-LKG------------------------------A--------V----------------
--------------K-----N----------------------------I----------
---------------------N-VQ-----------------T-----------------
-----------------------------------K----------------------T-
------------------------------------------------------------
-------------------------------I--GKSLLK-I-F-SD-------------
--N-P------N-H-V--GQ--I-E-AE------TGKQTRYSEMRENSIRCAQWL-Q-K-
QGINHEDVVTICTPNQLDAYIPC-IATFL-------VGAV--------YN----------
PW---H----H--------E-TTLPM----A----------R--H--L--INLTRPKFIF
A-CE-N--------SI-----K--------------------------------IL----
-----KE----AA-------------------I----LE---RL--H----------D--
--V-----------H--------F-V-------VF-------------------------
----------------------------G-------------------------------
-----K-----------------Y------------------------------------
------------V-------------------------------N---------------
-F------------------------V-----------------S------L--------
---R---D-------I--M----------------------------------R------
------L-----------Q-S-N------------K--------------------E---
------V------------L---------E------F-----------E-----------
---P--R--L---------------I----E---N-P-D-----T------P--------
----A-----MIL--F---SS-G-TTG----M------P--KGVTH--S-----------
--Y--------------------Q--------------------T---------------
---L--------------------------------------------------------
--------------------------------------------F---------------
--------------------------------T---------------N-----------
---------L-----------------------E-----------N--------------
------------F--------K---L----L---------------------------S-
--------------------------------------------I---------------
K---------------------N-------C---V-------------------------
---------------------------S-----------------------------L--
-W--------Y--------------------------------S-----------SL-Y-
----W----I------S-G----TLCML--Q---TI-----LA------C-ATR-V----
-----------V------------------------------------------H-----
----A-----------N-----F----------------------D--------------
------------------P----------E-E--T-C-K-V-I-EKYN--V-------N-
WF------F-I------P-----PS---LITY------WC---K-----S-----N-VLS
K--YKMQ-----SLKS--LMTGG----A---KL---S-K-E--I--IVSLKRD--LQ---
--P-H--V-----------Q-FSQGYGMTE--------------------I--------G
-------G-I----------A-------S--------I----------Q-----------
------S---------Q---------------------------SC-------------Q
-------------S--------------------I-------------------------
---------E--------------------------------------------------
------------------------------------------------------------
----------------------------------------------S-----V-------
-----------------G-----FVAPNMQIKII----------D----ID---TA----
----E-I----LG-PNQQGELCIK-TPTV-----MI-GYYKNAAATKE-AIDE-Q-----
-------------GWIHTGDKAYFSNLGEIFIVDRLKE--VMKF-R-G-HH-VS--PSEI
EQVLNAHD-GV-IE-AAV--VP-V------------P-H-EL------------------
------------------------------------------------------------
-----------------D------------------------------------------
------------------------------------------L---E-R---P---M-A-
F-VK-K----V-P------GS---------K-V-T-----------E----EE-------
----------------------------------------------L-------------
------------------I-Q----L-S------------S-------T---------LG
E------T----K-KLW---G---------------------------------------
------------------------GVV-------------FVDELP---YT-ASGKLSRK
D-LK-E----MA------------------------------------------------
---------------------
>ref|XP_011636485.1
------------------------------------------------------------
-------------------NS--K---------D-----------------------F--
----TV-----------------------------ENG-------I--------------
-YKG------------------------------P--------I----------------
--------------N-----P--D-------------------------I----------
---------------------N--------------------Y-----------------
-----------------------------------K----------------------S-
------------------------------------------------------------
-------------------------------L--GEMIWF-N-I-KK-------------
--N-G------D-K-I--AH--L-D-AC------TEETTTYTQLQDKVIRCALWL-Q-K-
YGIKSGDIISLCTGNHMNSIVPC-LSAAY-------INAI--------FN----------
TW---Y----E--------D-MDLRS----A----------L--Y--Y--LNLIMPKIIF
C-SE-K--------SV-----H--------------------------------VI----
-----LS----AV-------------------K----EK---N---C----------N--
--S-----------T--------V-V-------VF-------------------------
----------------------------G-------------------------------
-----K-----------------H------------------------------------
------------I-------------------------------N---------------
-A------------------------I-----------------S------F--------
---S---D-------I--L----------------------------------K------
------T-----------G-S-D------------A--------------------E---
------V------------A---------N------F-----------H-----------
---Y--E--D---------------L----D---D-I-R-----R------T--------
----A-----CIV--H---SS-G-TTG----L------P--KGIEI--S-----------
--N--------------------Y--------------------N---------------
---V--------------------------------------------------------
--------------------------------------------I---------------
--------------------------------L---------------T-----------
---------S-----------------------E-----------R--------------
---------------------S---I----L-------------------------D-M-
--------------------------------------------I---------------
D---------------------S-----------P-------------------------
---------------------------V-----------------------------L--
-W--------F--------------------------------S-----------CL-C-
----W----V------T-G----IMMNM--F---SI-----IQ------S-SKV-I----
-----------L------------------------------------------Y-----
----P-----------E-----F----------------------D--------------
------------------E----------E-I--I-C-Q-L-I-EKYK--I-------T-
TL------F-L------S-----TS---ITNR------LV---K-----A-----G-HIK
K--YSLS-----SLKN--IMFGG----A---ML---K-P-K--I--QEEFRNI--L----
--P-H--V-----------A-IYHGYGMTE--------------------L--------S
-------G-L----------A-------A--------C----------Q-----------
------K---------K---------------------------H--------------H
-------------K--------------------N-------------------------
---------G--------------------------------------------------
------------------------------------------------------------
----------------------------------------------S-----C-------
-----------------G-----TVFDNVQMKIV----------D----PE---SG----
----K-T----LG-PNQSGEIYLK-SATF-----MI-SYYKNPEATKN-SIDS-E-----
-------------GWFRSGDFGYVDEDGELFIIGRLKE--LIKY-K-G-YQ-VS--PGEI
ENVLMSHP-AV-LE-SAV--IG-IP-----------H-E-L-------------------
------------------------------------------------------------
-----------------D------------------------------------------
------------------------------------------D---E-H---P---L-A-
F-IV-K----K-P------GA---------M-V-T-----------E----QEL------
----------------------------------------------I-------------
------------------N-F----V-A------------N-------N---------MT
D------L----Y-KLR---A---------------------------------------
------------------------GVI-------------FVDNFP---YL-GTGKVSKK
D-LK-I----MA------------------------------------------------
---------------------
>ref|XP_014235498.1
------------------------------------------------------------
---------------------------------N-----------------------I--
----TI-----------------------------ENN-------V--------------
-IKG------------------------------A--------D----------------
--------------A-----N----------------------------Y----------
---------------------R-GI-----------------D-----------------
-----------------------------------G----------------------D-
------------------------------------------------------------
-------------------------------F--GDAIFR-T-L-KS-------------
--K-P------D-H-V--AQ--I-E-AE------TGKKTTFGELLDSSVRCALWM-K-K-
QGIGPKDIVVYCTYPRPDTDIPV-LATFF-------VGAT--------YN----------
GW---S----H--------Q-IALKP----A----------R--Y--F--LKFFEPKVIF
A-HE-G--------AV-----D--------------------------------VL----
-----LE----AI-------------------Q----LE---G---C----------R--
--T-----------R--------V-I-------VY-------------------------
----------------------------G-------------------------------
-----R-----------------D------------------------------------
------------P-------------------------------R---------------
-C------------------------R-----------------S------L--------
---Q---D-------I--L----------------------------------L------
------E-----------S-T-D------------E--------------------E---
------V------------A---------S------F-----------E-----------
---P--Q--R---------------A----D---P-A-D------------T--------
----A-----IIV--L---SS-G-STG----N------P--KGIQH--S-----------
--Y--------------------G--------------------H---------------
---M--------------------------------------------------------
------------------------------------------------------------
--------------------------------L---------------K-----------
---------M-----------------------I-----------V--------------
------------T--------F---G----F-------------------------N-P-
--------------------------------------------F---------------
D---------------------G-------V---V-------------------------
---------------------------M-----------------------------W--
-Y--------S--------------------------------T-----------PL---
----W----I------T-Y----IGFLC--R---QI-----FS------Y-GTR-I----
-----------I------------------------------------------H-----
----S-----------S-----F----------------------H--------------
------------------L----------E-E--T-C-A-V-I-EKYK--V-------E-
VV------F-L------T-----PT---QITL------LC---K-----S-----D-ILQ
K--YDLK-----SLKR--VLFGG----S---KM---H-E-S--I--LVEFKSR--V----
--P-H--A-----------A-VLQVFGMSE--------------------I--------G
-------C-G----------T-------A--------Q----------L-----------
------K---------S---------------------------T--------------R
-------------N--------------------S-------------------------
---------S--------------------------------------------------
------------------------------------------------------------
----------------------------------------------S-----I-------
-----------------G-----YLMDGIQMKVK----------D----LQ---SG----
----E-S----LG-PNKSGEICFK-GTSF-----MT-GYYKNPEATKD-TFDE-D-----
-------------GWFLSGDIGYYDESGEVYIVERIKE--MIKC-R-N-YA-VS--PSDI
EQLLHTHP-GV-ME-AAV--VP-M------------P-H-EI------------------
------------------------------------------------------------
-----------------D------------------------------------------
------------------------------------------V---E-R---P---I-A-
F-VI-K----A-P------GS---------N-V-T-----------E----EE-------
----------------------------------------------L-------------
------------------V-T----L-S------------A-------I---------NG
E------N----E-KLT---G---------------------------------------
------------------------GVV-------------FLEKLP---KT-DTGKIMRP
Y-LK-E----KA------------------------------------------------
---------------------
>ref|XP_025992870.1
------------------------------------------------------------
-------------------NH--L---------DD----------------------F--
----TV-----------------------------ENG-------V--------------
-YKG--------------------------------------------------------
--------------------P----------------------------V----------
---------------------I--------------------D-HVGNY-----------
-----------------------------------K----------------------S-
------------------------------------------------------------
-------------------------------I--GKLMWD-S-F-RS-------------
--H-G------D-K-I--AL--L-D-AQ------TEETVTYAELQDKIVRCALWL-Q-K-
QGIKSDDVITVCSGNHLNSIVPC-LSVTY-------VNAI--------FN----------
TW---N----E--------A-MNLPT----A----------L--H--L--MQVTMPKIIF
C-SE-K--------SM-----D--------------------------------VM----
-----LS----AT-------------------R----EK---N---Y----------N--
--P-----------T--------L-V-------VF-------------------------
----------------------------G-------------------------------
-----K-----------------H------------------------------------
------------V-------------------------------D---------------
-A------------------------I-----------------S------F--------
---S---D-------I--L----------------------------------K------
------N-----------C-S-D------------A--------------------E---
------V------------A---------D------F-----------R-----------
---Y--V--E---------------L----N---D-I-K-----K------A--------
----A-----CIL--H---SS-G-TTG----M------P--KGVEV--S-----------
--N--------------------Y--------------------S---------------
------------------------------------------------------------
--------------------------------------------K---------------
--------------------------------L---------------Y-----------
---------V-----------------------N-----------L--------------
------------D--------T---Y----L-------------------------D---
--------------------------------------------M---------------
N---------------------N-------V---P-------------------------
---------------------------S-----------------------------L--
-W--------Y--------------------------------S-----------SL-Y-
----W----L------T-G----IIMNF--T---GI-----VQ------G-SKM-I----
-----------I------------------------------------------Y-----
----P-----------E-----F----------------------D--------------
------------------E----------E-M--T-C-R-L-I-EKYK--V-------A-
TL------F-L------S-----TS---MISR------IL---R-----A-----N-CIK
K--YSLS-----SMKM--IMSAG----T---ML---K-P-E--V--QEELRRI--L----
--P-H--V-----------K-IVQGYGMTE--------------------V--------Y
-------G-L----------I-------T--------M----------Q-----------
------L---------P---------------------------H--------------H
-------------K--------------------S-------------------------
---------G--------------------------------------------------
------------------------------------------------------------
----------------------------------------------S-----C-------
-----------------G-----VVRKNVQIKIV----------D----IE---SG----
----K-V----LG-PNQSGEIWIK-SVTI-----MN-GYYRNPEATRN-TIDE-E-----
-------------GWLHTGDIGHVDEDGELFITNRLKE--LIKY-R-G-YQ-IS--PGEI
ENVLLTHP-AV-SE-AGI--VG-V------------P-H-PV------------------
------------------------------------------------------------
-----------------D------------------------------------------
------------------------------------------D---E-H---P---L-A-
Y-VM-K----K-P------GA---------K-V-T-----------E----QEL------
----------------------------------------------I-------------
------------------D-F----V-A------------E-------N---------MM
D------H----C-KLR---A---------------------------------------
------------------------GVI-------------FLDSFP---YT-GSGKVSKQ
E-LK-E----MT------------------------------------------------
---------------------
>ref|XP_015434475.1
------------------------------------------------------------
------------------------------------------------------------
-----------------------------------ENN-------V--------------
-LKG------------------------------K--------V----------------
--------------EGQ---E----------------------------L----------
---------------------H--------------------Y-----------------
-----------------------------------T----------------------S-
------------------------------------------------------------
-------------------------------G--GPLLFE-V-L-KK-------------
--T-P------N-F-V--GQ--V-D-VV------TGQEDTFGNMLDRAIKCALWM-K-K-
QGATKGDIIALSTHNHLDSFIPY-IAGLF-------IGAT--------IN----------
PW---N----H--------E-MNTSL----A----------R--H--F--MGLTRPKIIF
A-NE-E--------SA-----G--------------------------------II----
-----ME----AA-------------------K----IE---L---F----------H--
--P-----------K--------V-V-------VF-------------------------
----------------------------G-------------------------------
-----N-----------------Y------------------------------------
------------L-------------------------------G---------------
-T------------------------I-----------------P------F--------
---S---A-------V--L----------------------------------Q------
------G-----------H-S-E------------S--------------------E---
------V------------A---------N------F-----------E-----------
---C--T--N---------------I----A---N-I-K-----E------T--------
----S-----TIL--F---SS-G-TTG----L------P--KGVQL--S-----------
--H--------------------E--------------------V---------------
---I--------------------------------------------------------
--------------------------------------------V---------------
------------------------------------------------------------
------------------------------------------------------------
---------------------S---C----L-------------------------E-N-
--------------------------------------------L---------------
E---------------------S-------F---R-------------------------
---------------------------FKSVIP------------------------L--
-W--------F--------------------------------S-----------SL-Y-
----W----I------S-G----TMLSL--K---SI-----SG------Q-TKR-I----
-----------I------------------------------------------A-----
----P-----------Q-----F----------------------D--------------
------------------P----------Q-T--V-C-E-V-V-EKYK--V-------T-
WL------M-L------S-----TS---MANR------FV---R-----Y-----N-GLH
N--YDLS-----SLSL--LLVGG----A---TL---K-Q-E--S--QDALNEH--L----
--P-H--T-----------T-VLQAYGMTE--------------------L--------G
-------G-L----------V-------A--------A----------Q-----------
------T---------L---------------------------D--------------S
-------------T--------------------S-------------------------
---------G--------------------------------------------------
------------------------------------------------------------
----------------------------------------------S-----C-------
-----------------G-----VVIPNSEIKII----------D----PD---TG----
----K-I----LG-ANQNGELCAK-TPTV-----MN-GYYKNPEATRE-ILDA-D-----
-------------GWLHSGDLAYYNEKGEVFIIDRLKE--IIKY-R-G-HQ-IT--PTEI
ENLLQAHP-AV-LE-VAV--VS-I------------P-H-PT------------------
------------------------------------------------------------
-----------------D------------------------------------------
------------------------------------------D---E-H---P---I-A-
F-VS-K----V-P------HK---------E-V-S-----------A----EEL------
----------------------------------------------I-------------
------------------L-R----V-E------------N-------N---------LL
D------V----Y-KLR---G---------------------------------------
------------------------GVK-------------FLPKLP---HT-HSGKISRK
D-LK-A----MA------------------------------------------------
---------------------
>ref|XP_011872347.1
------------------------------------------------------------
------------------------------------------------------------
------------------------------------------------------------
------------------------------------------------------------
------------------------------------------------------------
------------------------------------------------------------
-----------------------------------K----------------------S-
------------------------------------------------------------
-------------------------------V--GEMLWV-N-I-KR-------------
--N-E------N-L-I--AH--V-D-AC------TEETITYAELQDKVVKCALWL-Q-K-
QGVKSDDVISICTHNHLNSIVPC-ISAAY-------ITAI--------SN----------
PW---S----E--------N-MDLKT----A----------I--H--I--LQLTTPKVIF
C-RE-K--------SV-----D--------------------------------VV----
-----SR----AL-------------------K----ET---N---Y----------S--
--S-----------T--------M-V-------VF-------------------------
----------------------------G-------------------------------
-----K-----------------H------------------------------------
------------A-------------------------------D---------------
-A------------------------I-----------------S------F--------
---S---D-------I--L----------------------------------N------
------N-----------C-N-D------------A--------------------E---
------V------------A---------K------F-----------R-----------
---Y--V--E---------------L----D---D-I-K-----K------T--------
----A-----CIM--H---SS-G-TTG----M------P--KGVQL--A-----------
--N--------------------Y--------------------S---------------
---I--------------------------------------------------------
------------------------------------------------------------
--------------------------------I---------------R-----------
---------L-----------------------S-----------Q--------------
------------E--------S---T----L-------------------------D-M-
--------------------------------------------Q---------------
D---------------------T-------S---S-------------------------
---------------------------I--------------------------------
-W--------F--------------------------------S-----------SL-Y-
----W----L------S-G----IMMNF--N---AI-----AS------G-SRV-I----
-----------L------------------------------------------Y-----
----P-----------E-----F----------------------D--------------
------------------E----------E-K--T-C-Q-L-I-EKYK--V-------G-
IS------F-L------S-----TS---MINR------LL---K-----A-----G-CIK
K--YSLS-----SLKT--IMFGG----S---TL---K-A-K--V--QEELKRS--L----
--P-H--V-----------K-LLQAYGMTEI-------------------G--------G
-------A-I----------T-------I--------Q----------K-----------
------S---------H---------------------------H--------------K
-------------N----------------------------------------------
---------G--------------------------------------------------
------------------------------------------------------------
----------------------------------------------S-----C-------
-----------------G-----TVVENVQIKIV----------D----PE---SG----
----K-V----LG-PNQSGEIQIK-ALGM-----MT-GYYRNPEATKS-TVDE-E-----
-------------GWLHTGDIGYFDEDGELFIVDRIKA--LMKY-R-G-YQ-IS--PGEI
EGVLLTHP-AV-LE-AAV--IG-I------------P-H-DV------------------
------------------------------------------------------------
-----------------D------------------------------------------
------------------------------------------D---E-H---P---L-A-
Y-VT-K----K-P------DA---------K-V-T-----------E----QE-LIDF--
----------------------------------------------I-------------
------------------A-K----N-M------------M-------D---------HC
K------L----R-------G---------------------------------------
------------------------GVI-------------FLDSFP---YT-GSGKISQK
D-LK-E----MA------------------------------------------------
---------------------
>ref|XP_012523071.1
------------------------------------------------------------
------------------VNHDSK---------E-----------------------F--
----TV-----------------------------ENG-------I--------------
-YKG--------------------------------------------------------
--------------------P----------------------------V----------
---------------------N---LNFSN------------Y-----------------
-----------------------------------K----------------------S-
------------------------------------------------------------
-------------------------------V--GELLWN-S-I-KR-------------
--S-G------N-K-I--AH--L-D-AL------TEETVTYAELQDKVVRCALWL-Q-K-
QGIKSDDVVTVCTSNHLNSIVPC-ISVAY-------INAI--------SN----------
PW---N----E--------S-MNLQT----A----------V--H--L--MQLTMPKIIF
C-SE-K--------SI-----D--------------------------------VI----
-----LN----AM-------------------K----EK---S---Y----------K--
--P-----------K--------L-V-------VF-------------------------
----------------------------G-------------------------------
-----K-----------------H------------------------------------
------------V-------------------------------D---------------
-A------------------------I-----------------S------F--------
---S---D-------I--L----------------------------------K------
------N-----------D-N-D------------T--------------------E---
------I------------A---------N------F-----------H-----------
---Y--V--E---------------L----D---D-I-K-----K------T--------
----A-----CIL--H---SS-G-TTG----M------P--KGVEL--S-----------
--N--------------------Y--------------------S---------------
---V--------------------------------------------------------
------------------------------------------------------------
--------------------------------L---------------S-----------
---------V-----------------------S-----------A--------------
------------D--------I---V----L-------------------------D---
--------------------------------------------L---------------
N---------------------N-------V---P-------------------------
---------------------------A-----------------------------L--
-W--------F--------------------------------S-----------SL-Y-
----W----I------S-G----IMMNF--S---SI-----VQ------S-AKV-I----
-----------I------------------------------------------Y-----
----P-----------E-----F----------------------D--------------
------------------E----------E-M--T-C-R-L-I-EKYK--V-------A-
VI------F-L------G-----TS---MINR------FL---K-----A-----E-SIK
K--YSLL-----SLKV--ILGGG----A---II---K-P-K--V--QEELRRT--L----
--P-H--V-----------E-IVQGYGMTEL-------------------S--------G
-------I-V----------T-------V--------Q----------L-----------
------K---------T---------------------------H--------------H
-------------K--------------------D-------------------------
---------G--------------------------------------------------
------------------------------------------------------------
----------------------------------------------S-----C-------
-----------------G-----VVTKNVQLKIV----------N----PE---NG----
----K-I----LG-PNEPGEIWIK-SAIM-----MK-GYYRNPEATRN-TIDE-E-----
-------------GWLHSGDIGYIDEDGELFIIDRIKE--LIKY-R-G-YQ-IS--PAEI
ENVLLTHP-AV-LE-AGI--VG-V------------P-H-SL------------------
------------------------------------------------------------
-----------------D------------------------------------------
------------------------------------------D---E-H---P---V-A-
Y-VI-K----K-P------GA---------Q-V-T-----------E----QE-------
----------------------------------------------L-------------
------------------K-NY---V-A------------K-------N---------MM
D------Q----Y-KLR---A---------------------------------------
------------------------GVI-------------FLDRLP---YT-GSGKISRK
D-LK-E----M-------------------------------------------------
---------------------
>ref|XP_011872345.1
------------------------------------------------------------
------------------------------------------------------------
------------------------------------------------------------
------------------------------------------------------------
------------------------------------------------------------
------------------------------------------------------------
-----------------------------------K----------------------S-
------------------------------------------------------------
-------------------------------L--GELMWI-S-M-KN-------------
--H-K------D-K-I--AH--L-D-AC------TEERFTYAEFQDKVTRCALWL-Q-K-
QGIKCGDVISVCTSNHPNSIVPC-IAATY-------INAI--------FN----------
PW---N----E--------G-MDLPT----A----------L--H--V--LQLTTPKAIF
C-SE-K--------SV-----D--------------------------------VV----
-----LR----AL-------------------K----EK---N---Y----------S--
--S-----------T--------V-V-------VF-------------------------
----------------------------G-------------------------------
-----K-----------------H------------------------------------
------------A-------------------------------D---------------
-A------------------------V-----------------S------F--------
---S---D-------I--L----------------------------------K------
------N-----------C-N-D------------E--------------------E---
------A------------A---------N------F-----------R-----------
---Y--V--A---------------L----D---D-I-K-----K------T--------
----A-----CIM--H---SS-G-TTG----M------P--KGVEL--S-----------
--N--------------------Y--------------------T---------------
---M--------------------------------------------------------
--------------------------------------------L---------------
--------------------------------L---------------------------
---------I-----------------------S-----------E--------------
------------D--------N---N----L-------------------------D---
--------------------------------------------M---------------
T---------------------N-------V---P-------------------------
---------------------------T-----------------------------L--
-W--------F--------------------------------S-----------SL-Y-
----W----I------S-G----VMLNV--K---AI-----TQ------G-ATV-I----
-----------L------------------------------------------Y-----
----P-----------D-----F----------------------D--------------
------------------E----------E-T--T-C-Q-L-I-EKFK--V-------A-
VM------F-L------S-----SS---MINR------FV---R-----A-----G-YVK
K--YSLP-----SLKV--ILGGG----A---II---K-P-K--V--QEDLKSA--L----
--P-H--V-----------Q-ILQGYGMTE--------------------L--------G
-------G-L----------V-------T--------L----------Q-----------
------L---------P---------------------------S--------------H
-------------K--------------------N-------------------------
---------G--------------------------------------------------
------------------------------------------------------------
----------------------------------------------S-----C-------
-----------------G-----TVTKNVQIKIV----------D----QE---SG----
----K-V----LG-PNQSGEIWVK-SAII-----MN-GYYRNPEATKS-TIDE-E-----
-------------GWLHSGDIGYVDDDGELFIIDRIKE--LIKY-R-G-YQ-IS--PGEI
EGVLITHP-AV-ME-AAV--IS-I------------P-H-AL------------------
------------------------------------------------------------
-----------------D------------------------------------------
------------------------------------------D---E-H---P---L-A-
Y-IT-K----K-P------GA---------K-E-T-----------E----QE-----L-
----------------------------------------------I-------------
------------------D-F----V-A------------K-------N---------MM
D------H----H-KLR---A---------------------------------------
------------------------GVV-------------FLETFP---YT-GSGKIARK
D-LK-E----MA------------------------------------------------
---------------------
>ref|XP_008209711.1
------------------------------------------------------------
------------------------------------------------------------
------------------------------------------------------------
------------------------------------------------------------
------------------------------------------------------------
------------------------------------------D-----------------
-----------------------------------C----------------------N-
------------------------------------------------------------
-------------------------------V--GRLILE-S-L-SG-------------
--E-P------D-H-V--GL--I-D-AA------EDTRTTFAEMRRDSVRCALWM-R-K-
MGVGPGDVVTICTNNQVDDYVPV-LATFY-------VGAI--------FN----------
PW---Y----Y--------G-IELRE----A----------R--R--L--MQLLRPRLIF
A-YE-S--------TL-----P--------------------------------TL----
-----LQ----AA-------------------N----SE---H---L----------K--
--T-----------K--------I-I-------LI-------------------------
----------------------------E-------------------------------
-----R-----------------H------------------------------------
------------S-------------------------------K---------------
-L------------------------Y-----------------S------L--------
---R---D-------I--LAD--------------------------------Q------
------P-----------I-T-D------------L--------------------E---
------I------------E---------E------F-----------R-----------
---C--L--P---------------I----S---D-P-K-----A------S--------
----S-----MIL--L---SS-G-SLG----P------P--KCIEH--T-----------
--A--------------------G--------------------S---------------
---AMQYYYES-------------------------------------------------
--------------------------------------------W---------------
--------------------------------L---------------G-----------
---------S-----------------------A-----------R--------------
------------S--------R---N----I-----------------------------
------------------------------------------------------------
------------------------------------------------------------
---------------------------C-----------------------------L--
-W--------Y--------------------------------A-----------SL-Y-
----W----Y------S-G----TINFL--E---WI-----IN------G-KTR-V----
-----------L------------------------------------------H-----
----E-----------N-----Y----------------------D--------------
------------------Y----------E-E--T-C-K-V-I-EKYK--V-------E-
IL------V-L------P-----VT---LMKD------LL---R-----H-----D-AFK
L--YEMP-----SLKC--ISVGG----S---YL---S-Q-D--L--LEQLKKL--L----
--P-N--V-----------H-VDNFYGLTE--------------------V--------G
-------SRC----------N-------D--------P----------A-----------
------S---------R---------------------------P--------------T
-------------K--------------------L-------------------------
---------G--------------------------------------------------
------------------------------------------------------------
----------------------------------------------S-----I-------
-----------------G-----FLKSNMQMKVI----------D----PK---TG----
----E-T----LG-PNRIGELCFK-SATA-----MT-GYYKDPEATSR-VIDE-Q-----
-------------GWLHSGDLGYYDEKGEIVYMDRLTE--VMRF-R-D-NE-VS--PIEI
EQALVAHP-EV-LE-ACV--VP-V------------P-H-ST------------------
------------------------------------------------------------
-----------------D------------------------------------------
------------------------------------------N---H-H---P---M-A-
F-VK-K----V-P------GA---------K-L-T-----------E----ED-------
----------------------------------------------L-------------
------------------V-Q----V-S------------S-------E---------LG
D------S----K-KLR---G---------------------------------------
------------------------GVR-------------FVDEIP---KAKASGKVRRK
S-LK-E----MAKAYA--------------------------------------------
---------------------
>gb|OXU31341.1
------------------------------------------------------------
------------------------------------------------------------
------------------------------------------------------------
------------------------------------------------------------
-------------------------------------------------F----------
---------------------D--------------------D-----------------
-----------------------------------Y----------------------N-
------------------------------------------------------------
-------------------------------V--GRLILD-S-L-SG-------------
--E-P------D-H-V--GL--I-D-AA------EDARTSFAEMRRDSVKCALWM-R-K-
MAVGPGDVVTICTNNQVDDYVPV-LATFY-------VGAI--------FN----------
PW---Y----Y--------G-IELHE----A----------R--R--L--VQLLRPRLIF
A-YE-S--------NL-----A--------------------------------IL----
-----LQ----AA-------------------N----SE---H---L----------K--
--T-----------K--------I-I-------LI-------------------------
----------------------------D-------------------------------
-----R-----------------H------------------------------------
------------S-------------------------------N---------------
-L------------------------H-----------------S------L--------
---R---D-------I--LAD--------------------------------Q------
------S-----------I-T-E------------L--------------------E---
------I------------D---------E------F-----------R-----------
---C--V--P---------------I----S---D-P-K-----A------T--------
----S-----MIL--L---SS-G-SLG----P------P--KCIEH--T-----------
--A--------------------G--------------------S---------------
---AMRYYYES-------------------------------------------------
--------------------------------------------W---------------
--------------------------------L---------------N-----------
---------S-----------------------A-----------R--------------
------------S--------H---N----I-----------------------------
------------------------------------------------------------
------------------------------------------------------------
---------------------------C-----------------------------L--
-W--------Y--------------------------------A-----------SL-Y-
----W----Y------S-G----TINFL--E---WI-----IN------G-KTR-L----
-----------L------------------------------------------H-----
----E-----------N-----Y----------------------D--------------
------------------Y----------E-E--T-C-K-V-I-EKYK--V-------E-
IL------V-L------P-----VT---LMKD------LL---R-----H-----D-AFK
L--YKMP-----SLKC--ISVGG----S---YL---S-Q-D--L--LDQLKKL--L----
--P-N--V-----------H-VDNFYGLTE--------------------V--------G
-------SRC----------N-------D--------P----------G-----------
------S---------R---------------------------P--------------T
-------------K--------------------L-------------------------
---------G--------------------------------------------------
------------------------------------------------------------
----------------------------------------------S-----I-------
-----------------G-----FLKSNMQMKVI----------D----PK---TG----
----E-T----LG-PNRIGELCFK-SATA-----MT-GYYKDPEATSR-VIDE-Q-----
-------------GWVHSGDLGYYDDKGEIVYMDRLTE--VMRF-R-D-NE-IS--PIEI
ERALVAHP-DV-LE-ACV--VP-V------------P-H-SI------------------
------------------------------------------------------------
-----------------D------------------------------------------
------------------------------------------N---H-H---P---M-A-
F-VK-K----V-P------GA---------K-V-T-----------E----ED-------
----------------------------------------------L-------------
------------------V-Q----V-S------------S-------E---------LG
D------S----K-KLR---A---------------------------------------
------------------------GVR-------------FVDEIP---KVKASGKVRRK
S-LK-E----MAKAYA--------------------------------------------
---------------------
>ref|XP_017787848.1
------------------------------------------------------------
------------------------------------------------------------
-----------------------------------ENN-------V--------------
-LKG------------------------------K--------L----------------
--------------S-----S----------------------------C----------
---------------------D--------------------T-----------------
-----------------------------------Q-FS-------------------S-
------------------------------------------------------------
-------------------------------V--GKLLLD-T-L-RS-------------
--N-P------D-V-I--GQ--V-D-TI------TGAKDSFANIADRAVRCALWM-Q-K-
QGVGKGDIVTISSHNHLDAIVPF-LAALF-------LGAI--------VN----------
PW---D----Y--------E-MNIQL----A----------R--H--F--MTLVQPKVIF
A-NE-K--------SA-----G--------------------------------VA----
-----ME----AA-------------------K----IE---F---F----------H--
--P-----------I--------M-V-------SF-------------------------
----------------------------G-------------------------------
-----D-----------------Y------------------------------------
------------L-------------------------------G---------------
-T------------------------T-----------------S------I--------
---S---E-------I--L----------------------------------K------
------G-----------H-D-K------------S--------------------A---
------V------------D---------Q------F-----------S-----------
---C--N--E---------------V----E---D-S-S-----K------T--------
----A-----LIL--F---SS-G-TTG----L------P--KGVQL--P-----------
--Q--------------------R--------------------A---------------
---L--------------------------------------------------------
--------------------------------------------L---------------
--------------------------------N---------------M-----------
---------L-----------------------Q-----------R--------------
------------R--------D---S----V-------------------------N---
--------------------------------------------L---------------
S---------------------A-------H---L-------------------------
---------------------------P-----------------------------L--
-W--------F--------------------------------S-----------SL-Y-
----W----V------S-A----SLLIL--T---SL-----YS------R-STR-I----
-----------L------------------------------------------A-----
----P-----------E-----F----------------------D--------------
------------------E----------K-T--T-C-E-I-V-EKFQ--V-------T-
WM------L-L------S-----TS---MSNR------FA---R-----F-----N-RLH
D--YNLS-----SLKI--LFTGG----A---SL---N-K-E--S--QDLLRKQ--L----
--P-H--T-----------T-ILQAYGMTE--------------------L--------G
-------G-L----------V-------S--------S----------Q-----------
------L---------A---------------------------N--------------S
-------------S--------------------S-------------------------
---------G--------------------------------------------------
------------------------------------------------------------
----------------------------------------------S-----C-------
-----------------G-----VVNANCEIKIV----------D----PE---TG----
----K-M----LG-ANQNGELCAK-SATM-----MT-GYYKNPEATKN-IMDK-D-----
-------------GWLHSGDLGYYTDNGEIFIVDRLKE--IIKY-R-G-QQ-IT--PNVI
ENLLQSHP-AV-LE-VAV--VS-I------------P-H-PT------------------
------------------------------------------------------------
-----------------D------------------------------------------
------------------------------------------D---E-H---P---I-A-
F-VS-K----V-N------DK---------D-V-T-----------A----EE-------
----------------------------------------------L-------------
------------------M-Q----M-V------------A-------S-----------
N------L----M-DHY---KLRG------------------------------------
------------------------GVK-------------FLPKLP---HT-HSGKISRK
E-LK-A----IA------------------------------------------------
---------------------
>ref|XP_018369931.1
------------------------------------------------------------
------------------------------------------------------------
------------------------------------------------------------
------------------------------------------------------------
------------------------------------------------------------
------------------------------------------------------------
-----------------------------------K----------------------S-
------------------------------------------------------------
-------------------------------L--GELMWI-S-I-TS-------------
--H-E------D-K-I--AH--L-D-AR------TDETFTYAELQDKVVRCALWL-Q-K-
QGIKCGDVISVCTSNQPNSIVPC-IAATY-------VNAI--------FN----------
PW---N----E--------D-MDLPT----A----------L--H--V--LQLTTPKVIF
C-SE-K--------SV-----G--------------------------------VI----
-----LN----AI-------------------K----EK---N---C----------N--
--P-----------M--------V-V-------VF-------------------------
----------------------------G-------------------------------
-----N-----------------H------------------------------------
------------D-------------------------------S---------------
-A------------------------I-----------------S------L--------
---S---D-------I--L----------------------------------R------
------N-----------C-N-N------------A--------------------E---
------A------------A---------N------F-----------R-----------
---Y--V--E---------------L----D---D-I-K-----K------T--------
----A-----CIM--H---SS-G-TTG----M------P--KGVEL--S-----------
--N--------------------H--------------------T---------------
---M--------------------------------------------------------
--------------------------------------------I---------------
--------------------------------L---------------M-----------
---------------------------------------------K--------------
------------N--------N---S----I-------------------------L-D-
--------------------------------------------M---------------
T---------------------N-------V---P-------------------------
---------------------------T-----------------------------L--
-W--------F--------------------------------S-----------SL-Y-
----W----I------S-G----VMLNV--I---AI-----SQ------G-ATV-I----
-----------L------------------------------------------Y-----
----S-----------Q-----F----------------------D--------------
------------------E----------D-M--T-C-Q-L-I-EKYK--V-------A-
VL------F-L------S-----SS---MINR------FV---R-----A-----G-YVK
E--YSLP-----SLKV--ILGGG----A---II---K-P-K--V--QEELRRC--L----
--P-H--V-----------Q-ILQGYGMTE--------------------V--------G
-------G-L----------A-------T--------C----------Q-----------
------L---------P---------------------------N--------------H
-------------K--------------------N-------------------------
---------G--------------------------------------------------
------------------------------------------------------------
----------------------------------------------S-----C-------
-----------------G-----IVAKNVQIKIV----------D----PE---SG----
----K-V----LD-PNQSGEIWIK-SATM-----MN-GYYRNPEATKS-TIDE-E-----
-------------GWLHTGDIGYVDEDGELFIIDRIKE--LIKY-R-G-YQ-IS--PGEI
EGVLISHP-AV-LE-VAV--IS-I------------P-H-AT------------------
------------------------------------------------------------
-----------------D------------------------------------------
------------------------------------------D---E-H---P---L-A-
Y-IT-K----K-P------GA---------K-V-T-----------E----QD-----L-
----------------------------------------------I-------------
------------------D-F----V-A------------K-------N---------MM
D------H----Y-KLR---A---------------------------------------
------------------------GII-------------FLDAFP---YT-GSGKIARK
D-LK-E----M-------------------------------------------------
---------------------
>ref|XP_011498003.1
------------------------------------------------------------
------------------------------------------------------------
----TI-----------------------------ENN-------I--------------
-IKG------------------------------VEK------I----------------
--------------Y-----N----------------------------I----------
---------------------K--------------------E-----------------
-----------------------------------K----------------------S-
------------------------------------------------------------
-------------------------------V--GKIILN-S-F-NS-------------
--N-L------N-H-V--SQ--I-E-AE------TGKHTTYAEMKENSIRCALWL-Q-K-
QGIKSGDIIVLCTNNHLNSYIPF-VATYF-------VGAV--------LN----------
PW---Y----H--------E-QTIQS----A----------R--H--F--MKLTKPKVIF
T-IN-A--------IV-----D--------------------------------VL----
-----KE----AA-------------------K----LE---N---V----------S--
--V-----------T--------F-I-------IF-------------------------
----------------------------D-------------------------------
-----N-----------------N------------------------------------
------------S-------------------------------G---------------
-Y------------------------E-----------------S------L--------
---K---N-------I--M----------------------------------A------
------M-----------Q-R-D------------D--------------------E---
------V------------N---------N------F-----------Q-----------
---I--K--E---------------V----D---N-P-K-----D------F--------
----A-----LIM--F---SS-G-TTG----L------P--KAVVH--S-----------
--Y--------------------R--------------------S---------------
---L--------------------------------------------------------
--------------------------------------------L---------------
--------------------------------N---------------N-----------
---------L-----------------------S-----------K--------------
-------------------------Y----L-------------------------G-S-
--------------------------------------------T---------------
E---------------------SN------I---I-------------------------
---------------------------F-----------------------------L--
-C--------Y--------------------------------A-----------SI-Y-
----W----V------S-G----TLATF--Q---IL-----TT------R-ATR-I----
-----------F------------------------------------------H-----
----N-----------K-----F----------------------D--------------
------------------P----------D-E--T-C-K-C-I-QKFK--V-------S-
AM------L-L------N-----TG---VISY------LC---K-----S-----N-VLT
K--YDLS-----SIES--IIIGG----S---KL---S-L-E--I--GEEFNKN--F----
--H----I-----------P-LTQVYGMTE--------------------I--------G
-------S-A----------A-------L--------I----------Q-----------
------T---------RE--------------------------G--------------K
-------------H--------------------V-------------------------
---------D--------------------------------------------------
------------------------------------------------------------
----------------------------------------------S-----V-------
-----------------G-----FVVPNVQLKII----------D----LI---SK----
----E-P----LG-PNKHGELYIKTSATM-----MD-GYYNNEKETKE-TLDD-E-----
-------------GWLRTGDIAYYSEIGEFFIVDRIKE--IIKI-H-G-HH-VS--PIEI
ESLLLSHP-AV-LE-VAV--VP-V------------P-H-KM------------------
------------------------------------------------------------
-----------------E------------------------------------------
------------------------------------------I---E-R---A---M-A-
F-IK-K----T-P------GF---------E-V-T-----------E----EE-------
----------------------------------------------L-------------
------------------V-K----M-T------------S-------Q---------LG
D------F----K-TIK---G---------------------------------------
------------------------GIK-------------FLDDMP---YT-SSGKIDRK
K-IK-E----MAKAYA--------------------------------------------
---------------------
>ref|XP_012059697.1
------------------------------------------------------------
------------------------------------------------------------
------------------------------------------------------------
------------------------------------------------------------
------------------------------------------------------------
------------------------------------------------------------
------------------------------------------------------------
------------------------------------------------------------
-------------------------------------------I-TS-------------
--H-E------D-K-I--AH--L-D-AC------TDETFTYAELQDKAVRCALWL-Q-K-
QRIKCGDVISVCTSNHPNSIVPC-VAAAY-------VNAI--------FN----------
PW---N----E--------D-MDLPT----A----------L--H--V--LQLTTPKVIF
C-SE-K--------SV-----G--------------------------------VI----
-----LK----AM-------------------K----EK---N---Y----------N--
--P-----------M--------V-V-------IF-------------------------
----------------------------G-------------------------------
-----N-----------------H------------------------------------
------------D-------------------------------S---------------
-A------------------------I-----------------S------L--------
---S---D-------I--L----------------------------------R------
------N-----------C-N-N------------A--------------------E---
------A------------A---------N------F-----------R-----------
---Y--V--E---------------L----D---D-V-K-----K------T--------
----A-----CIM--H---SS-G-TTG----M------P--KGVEL--S-----------
--N--------------------H--------------------T---------------
---M--------------------------------------------------------
--------------------------------------------L---------------
--------------------------------L---------------M-----------
---------------------------------------------K--------------
------------D--------N---S----T-------------------------L-D-
--------------------------------------------M---------------
T---------------------N-------V---P-------------------------
---------------------------T-----------------------------L--
-W--------F--------------------------------S-----------SL-Y-
----W----I------S-G----VMLNV--K---AI-----SQ------G-ATV-I----
-----------L------------------------------------------Y-----
----S-----------Q-----F----------------------D--------------
------------------E----------D-M--T-C-Q-L-I-EKYK--V-------A-
VL------F-L------S-----SS---MINR------FV---R-----A-----G-YVK
K--YSLN-----SLKV--ILGGG----A---II---K-P-K--V--QEELRHC--L----
--P-H--V-----------Q-ILQGYGMTE--------------------V--------G
-------G-L----------I-------T--------C----------Q-----------
------L---------P---------------------------N--------------H
-------------K--------------------D-------------------------
---------G--------------------------------------------------
------------------------------------------------------------
----------------------------------------------S-----C-------
-----------------G-----IVAKNVQIKIM----------N----PE---SG----
----K-V----LD-PNQSGEIWIK-SASM-----MN-GYYRNPEATKS-TIDE-E-----
-------------GWLHTGDIGYIDEDGELFIIDRIKE--LIKY-R-G-YQ-IS--PGEI
EGVLISHP-AV-LE-VAV--IS-I------------P-H-AT------------------
------------------------------------------------------------
-----------------D------------------------------------------
------------------------------------------D---E-H---P---L-A-
F-IT-K----K-P------GA---------K-E-T-----------E----QD-----L-
----------------------------------------------I-------------
------------------D-F----V-A------------K-------N---------MM
D------H----Y-KLR---A---------------------------------------
------------------------GII-------------FLDAFP---YT-GSGKIARK
D-LK-E----IS------------------------------------------------
---------------------
>ref|XP_025261988.1
------------------------------------------------------------
---------------------------------N-----------------------F--
----TV-----------------------------ENN-------V--------------
-YKG------------------------------R--------I----------------
--------------S-----Y----------------------------T----------
---------------------N--------------------Y-----------------
-----------------------------------K----------------------N-
------------------------------------------------------------
-------------------------------L--GEIIWS-K-L-KS-------------
--N-A------D-K-I--AH--L-D-AC------TEKAVTYAELQDKIVKCALWL-Q-K-
QGIKSGDVVSVCTNNHLNSIVPC-LAAIY-------VNAI--------FN----------
PW---D----E--------N-MNLKI----S----------L--H--V--MRLTTPKIIF
C-SE-K--------SV-----N--------------------------------VI----
-----LS----TI-------------------N----EI---D---Y----------N--
--R-----------T--------V-V-------VF-------------------------
----------------------------G-------------------------------
-----N-----------------H------------------------------------
------------P-------------------------------N---------------
-A------------------------I-----------------S------F--------
---S---D-------I--L----------------------------------N------
------M-----------Y-M-D------------S--------------------E---
------V------------A---------N------F-----------R-----------
---Y--I--E---------------P----K---D-N-K-----Q------T--------
----T-----CIM--H---SS-G-TTG----M------P--KAVEM--S-----------
--N--------------------Y--------------------S---------------
---L--------------------------------------------------------
------------------------------------------------------------
--------------------------------L---------------H-----------
---------I-----------------------C-----------E--------------
------------D--------K---N----I-------------------------Y-M-
--------------------------------------------T---------------
N---------------------A-------V---S-------------------------
---------------------------------------------------------L--
-W--------F--------------------------------S-----------SL-Y-
----W----L------S-G----IIMNL--T---AI-----AQ------G-AKV-I----
-----------L------------------------------------------Y-----
----P-----------E-----F----------------------D--------------
------------------E----------E-M--T-C-R-L-I-EKYK--I-------T-
LI------F-L------S-----TS---SIGR------FL---K-----T-----G-YIK
K--YSLS-----SLEV--ILCSG----A---TL---K-S-K--I--QEEIKCI--L----
--P-H--V-----------Q-ILQGYAMTE--------------------I--------C
-------G-I----------G-------T--------L----------Q-----------
------L---------S---------------------------N--------------H
-------------K--------------------N-------------------------
---------G--------------------------------------------------
------------------------------------------------------------
----------------------------------------------S-----C-------
-----------------G-----TVTENIQIKVV----------N----PE---NG----
----K-I----LG-PNNSGELWIK-TETL-----TN-GYYRNPEATKN-TIDE-E-----
-------------GWLHSGDIGYFDEDGELFIIDRMKE--LIKY-R-G-YQ-IS--PGEI
EAVLMSHP-AV-LE-AAV--IG-V------------P-H-AM------------------
------------------------------------------------------------
-----------------D------------------------------------------
------------------------------------------D---E-H---P---I-A-
Y-VM-K----L-P------GA---------E-V-T-----------E----QE-----L-
----------------------------------------------I-------------
------------------D-L----V-A------------N-------N---------MI
D------Q----Y-KLR---A---------------------------------------
------------------------GVI-------------FLDTFP---YT-GSGKVARK
E-LR-A----IA------------------------------------------------
---------------------
>ref|XP_025262010.1
------------------------------------------------------------
---------------------------------N-----------------------F--
----TV-----------------------------EKN-------V--------------
-YRG------------------------------R--------I----------------
--------------S-----C----------------------------T----------
---------------------N--------------------Y-----------------
-----------------------------------K----------------------N-
------------------------------------------------------------
-------------------------------L--GEIIWS-K-I-KS-------------
--N-A------D-K-I--AH--L-D-AC------TEKAVTYAELQDKIVRCALWL-Q-K-
QGIKSGDVVSVCTNNQLNSIVPC-MASVY-------INVI--------FN----------
PW---D----E--------N-MDLKT----S----------L--H--V--MRLTTPKIIF
C-SE-K--------SV-----N--------------------------------VI----
-----LS----TI-------------------N----EI---D---Y----------N--
--P-----------T--------V-V-------VF-------------------------
----------------------------G-------------------------------
-----N-----------------H------------------------------------
------------P-------------------------------N---------------
-A------------------------I-----------------S------F--------
---S---D-------I--L----------------------------------N------
------M-----------Y-M-D------------S--------------------E---
------V------------A---------N------F-----------R-----------
---Y--I--D---------------P----K---D-I-K-----Q------T--------
----T-----CIM--Y---SS-G-TTG----M------P--KGVEM--S-----------
--N--------------------Y--------------------S---------------
---L--------------------------------------------------------
------------------------------------------------------------
--------------------------------L---------------C-----------
---------I-----------------------C-----------E--------------
------------D--------R---N----I-------------------------Y-M-
--------------------------------------------I---------------
N---------------------A-------V---S-------------------------
---------------------------------------------------------L--
-W--------F--------------------------------S-----------SL-Y-
----W----L------S-G----ILMNL--T---AI-----AQ------G-AKV-I----
-----------L------------------------------------------Y-----
----P-----------E-----F----------------------D--------------
------------------E----------E-M--T-C-R-L-I-EKYK--I-------T-
FI------F-L------S-----TS---MIGR------FL---K-----A-----G-YIK
K--YSLS-----SLEV--IICGG----A---IL---K-S-K--I--QEEIKCV--L----
--P-H--V-----------Q-ILQGYALTE--------------------I--------C
-------G-I----------G-------T--------L----------Q-----------
------L---------S---------------------------N--------------H
-------------K--------------------N-------------------------
---------G--------------------------------------------------
------------------------------------------------------------
----------------------------------------------S-----C-------
-----------------G-----TVAENMQIKIV----------D----PE---SG----
----K-V----LG-PNNPGELCIK-TMTL-----MN-GYYRNPEATKS-TIDE-E-----
-------------GWLHSGDIGYFDEGGELFIIERIKE--LIKC-R-G-YQ-IS--PGEI
EAVLMSHP-AV-LE-AAV--IG-V------------P-H-AM------------------
------------------------------------------------------------
-----------------D------------------------------------------
------------------------------------------D---E-H---P---I-A-
Y-VT-K----L-P------GA---------E-V-T-----------E----QE-----L-
----------------------------------------------I-------------
------------------D-L----V-A------------N-------N---------MM
D------Q----Y-KLR---A---------------------------------------
------------------------GVI-------------FLDTFP---YT-GSGKIARK
E-LR-A----IA------------------------------------------------
---------------------
>ref|XP_023245026.1
------------------------------------------------------------
--------------------Q--T---------K-----------------------F--
----TI-----------------------------EDN-------V--------------
-IKG------------------------------E--------E----------------
--------------KSI---P----------------------------V----------
---------------------S--------------------S-----------------
-----------------------------------L----------------------C-
------------------------------------------------------------
-------------------------------I--GDIILK-V-F-ND-------------
--K-P------N-H-V--SQ--I-E-VE------TGKQTTYGEMKETSVRCAMWL-Q-K-
LGIKNDDVVAVCTPNQPMDYVPV-IATLL-------VGAI--------YN----------
PW---H----H--------E-FTLKT----A----------R--H--L--MNLIQPKVIF
S-CA-S--------AV-----N--------------------------------VL----
-----RD----AA-------------------R----LE---G---V----------K--
--VE----------R--------I-V-------VFEAQQCPGD-----------------
----------------------------G-------------------------------
-----K-----------------P------------------------------------
------------Q-------------------------------I---------------
-L------------------------R------------------------L--------
---S---D-------V--L----------------------------------G------
------G-----------N-D-R------------P------------------------
------T------------E---------S------F-----------R-----------
---I--N--E---------------S----K---S-E-D-----E------V--------
----A-----MVM--F---SS-G-TTG----L------P--KGVSY--S-----------
--I--------------------K--------------------A---------------
---V--------------------------------------------------------
--------------------------------------------K---------------
------------------------------------------------N-----------
---------L-----------------------L-----------N--------------
------------G--------L---A----V-------------------------M-P-
--------------------------------------------S---------------
S---------------------F-------T---N-------------------------
---------------------------L-----------------------------L--
-W--------Y--------------------------------S-----------PL-Y-
----W----I------S-G----TFSLF--Q---TT-----MC------S-KRR-I----
-----------L------------------------------------------H-----
----S-----------T-----F----------------------E--------------
------------------P----------E-D--T-C-R-V-I-DEYK--V-------E-
WL------F-L------A-----PS---MLAH------LC---K-----S-----R-VLE
S--HELD-----SLKF--FLTGG----S---KV---G-K-G--F--IEQINRY--L----
--P-N--V-----------V-FTQAYGMTE--------------------S--------G
-------G-VL---------A-------V--------T----------T-----------
------N---------H---------------------------C--------------T
-------------R--------------------I-------------------------
---------D--------------------------------------------------
------------------------------------------------------------
----------------------------------------------S-----V-------
-----------------G-----FINANTRMKIV----------D----LE---SG----
----R-A----LG-PKESGEICFK-ATNA-----MV-GYYRNPKATRE-MMDD-E-----
-------------GWYHTGDIGYYMDNGEIVIVDRLKE--VMKY-R-G-HQ-IA--PSEI
EEYLMSHN-AV-LE-AAV--VP-I------------P-H-DF------------------
------------------------------------------------------------
-----------------D------------------------------------------
------------------------------------------I---E-I---P---M-A-
F-VQ-R----V-P------GF---------K-V-S-----------E----EE-------
----------------------------------------------L-------------
------------------V-D----F-S------------A-------Q---------LD
D------K----K-KLR---G---------------------------------------
------------------------GVK-------------FLNELP---HT-ASGKINRK
L-LR-D----LAVASS--------------------------------------------
---------------------
>ref|XP_025992869.1
------------------------------------------------------------
------------------------------------------------------------
-----------------------------------ENN-------V--------------
-YKG------------------------------P--------V----------------
--------------K-----H----------------------------I----------
---------------------N--------------------I------SNY--------
-----------------------------------K----------------------S-
------------------------------------------------------------
-------------------------------V--GELVWN-S-I-RR-------------
--N-G------D-K-I--AH--L-D-AR------TEETVTYNELQDKTVRCALWL-Q-K-
QKIKSDDVVTVCSGNHVNSIVPC-LSAAY-------INVI--------CN----------
PW---D----E--------G-MDLPT----A----------L--H--L--MQLTMPKIIF
C-SE-K--------SI-----D--------------------------------VI----
-----LR----AM-------------------K----EK---N---Y----------N--
--P-----------T--------L-V-------VF-------------------------
----------------------------G-------------------------------
-----K-----------------H------------------------------------
------------I-------------------------------D---------------
-A------------------------I-----------------S------F--------
---S---D-------I--L----------------------------------K------
------N-----------C-N-D------------A--------------------E---
------I------------A---------N------F-----------H-----------
---Y--I--E---------------L----D---D-V-K-----K------T--------
----F-----CIL--Y---SS-G-TTG----M------P--KGVEL--S-----------
--N--------------------Y--------------------S---------------
---L--------------------------------------------------------
------------------------------------------------------------
--------------------------------L---------------N-----------
---------I-----------------------T-----------Q--------------
------------D--------T---V----I-------------------------N---
--------------------------------------------M---------------
N---------------------N-------V---S-------------------------
---------------------------S-----------------------------L--
-W--------F--------------------------------S-----------SL-Y-
----W----L------S-G----IILNF--L---AI-----AQ------S-AKV-I----
-----------L------------------------------------------Y-----
----P-----------E-----F----------------------E--------------
------------------E----------E-M--T-C-S-L-I-EKFK--V-------E-
VI------F-L------S-----TS---MANR------FL---R-----A-----D-CIK
K--YSLL-----SLKV--ILIGG----A---IL---K-S-K--A--QEQLRRI--L----
--P-H--V-----------E-IVQGYGMTE--------------------I--------S
-------G-I----------A-------T--------M----------Q-----------
------K---------L---------------------------H--------------H
-------------K--------------------S-------------------------
---------G--------------------------------------------------
------------------------------------------------------------
----------------------------------------------S-----C-------
-----------------G-----VVHSNVQMKIV----------D----PE---SG----
----K-T----LG-PNQPGEIWIK-SNIM-----MN-GYYKNPKATRN-TLDE-E-----
-------------GWLHSGDIGYVDEDGELFIIDRIKE--LIKY-K-G-YQ-VS--PAEI
ENILLMHP-AV-LE-AGI--VG-V------------P-H-PV------------------
------------------------------------------------------------
-----------------D------------------------------------------
------------------------------------------D---E-H---P---L-A-
Y-IT-K----K-P------GA---------K-V-T-----------E----QE-------
----------------------------------------------L-------------
------------------K-DF---V-A------------N-------N---------LR
D------D----C-NLR---A---------------------------------------
------------------------GVI-------------FLDSFP---YT-ASGKISRK
D-LK-E----M-------------------------------------------------
---------------------
>ref|XP_025992871.1
--TVEYDNIGRNCHDFLFRAFKDM-------RHC---------------VRDGS------
------------Q--SVKIKI--N---------N-----------------------F--
----TV-----------------------------ENG-------V--------------
----------------------------------Y--------I----------------
--------------G-----P---QTHQS--------------------V----------
---------------------K--------------------Y-----------------
-----------------------------------K----------------------S-
------------------------------------------------------------
-------------------------------L--GELMWI-S-I-KS-------------
--H-G------D-N-I--AH--L-D-AC------TDKMYTYAELQDKTVRCAVWM-Q-K-
QGIKSGDVISVCTHNHPDSIVPC-LSATY-------VNAI--------FN----------
PW---N----E--------N-MDLPT----A----------L--H--V--LQLAAPKIIF
C-NE-K--------SV-----D--------------------------------IV----
-----LS----AM-------------------K----AK---N---C----------N--
--P-----------K--------V-V-------VF-------------------------
----------------------------G-------------------------------
-----K-----------------H------------------------------------
------------A-------------------------------S---------------
-A------------------------I-----------------S------F--------
---S---D-------I--L----------------------------------K------
------D-----------C-T-D------------A--------------------E---
------A------------G---------N------F-----------R-----------
---Y--A--E---------------L----N---N-I-K-----Q------T--------
----S-----CIL--H---SS-G-TTG----M------P--KGVEL--S-----------
--N--------------------H--------------------T---------------
---M--------------------------------------------------------
--------------------------------------------I---------------
--------------------------------L---------------------------
---------V-----------------------S-----------E--------------
------------D--------R---N----F-------------------------D-M-
--------------------------------------------S---------------
D---------------------R-------T-----------------------------
---------------------------T-----------------------------L--
-W--------F--------------------------------S-----------SL-Y-
----W----I------S-G----VMFNL--K---AI-----AQ------G-AKV-I----
-----------L------------------------------------------Y-----
----P-----------E-----F----------------------D--------------
------------------E----------E-M--T-C-K-L-I-EKYK--V-------A-
VM------F-L------S-----TS---MINR------FV---R-----A-----G-FAE
K--YSLP-----SLQA--ILGGG----A---II---K-P-K--V--QEELRRT--L----
--P-H--V-----------Q-ILQGYGMTE--------------------L--------G
-------G-L----------I-------T--------I----------Q-----------
------L---------P---------------------------H--------------H
-------------K--------------------N-------------------------
---------G--------------------------------------------------
------------------------------------------------------------
----------------------------------------------S-----C-------
-----------------G-----TITKNVQMKVV----------D----PE---SG----
----K-V----LG-PNESGEIWVK-SAIM-----MN-GYYRNPEATKS-TIDE-D-----
-------------GWLHSGDIGYVDDDGELYIIDRIKE--LIKY-R-G-YQ-IS--PGEI
EGVLLTHP-AV-ME-VAV--IS-I------------P-H-AI------------------
------------------------------------------------------------
-----------------D------------------------------------------
------------------------------------------D---E-H---P---F-A-
Y-VT-K----K-P------GA---------K-E-T-----------E----QE-----L-
----------------------------------------------I-------------
------------------D-F----V-A------------K-------N---------MM
D------H----Y-KLR---A---------------------------------------
------------------------GVI-------------FLDSFP---YT-GSGKIARK
D-LK-E----MA------------------------------------------------
---------------------
>ref|XP_025992871.1
------------------------------------------------------------
------------------------------------------------------------
------------------------------------------------------------
------------------------------------------------------------
------------------------------------------------------------
------------------------------------------------------------
------------------------------------------------------------
------------------------------------------------------------
-------------------------------I--GQLISD-K-L-TV-------------
--E-P------D-F-I--GQ--I-D-TA------TNRRITFLEMKRKSIICALWM-R-Q-
NGVKSGDIITVCMRNQLDFYVPY-LAALY-------IGAI--------IN----------
PW---P----N--------R-PKLIK----S----------H--F--L--TRV-NPKIIF
A-DK-Q--------IK-----N--------------------------------VV----
-----KR----ME-------------------L----PI---N---I----------Q--
--V-----------F--------D-T-------VF-------------------------
----------------------------L-------------------------------
-----D-----------------N------------------------------------
------------D-------------------------------R---------------
-T------------------------Q-----------------V------L--------
---D---I-------L--F----------------------------------N------
------S-----------F-I-I------------D--------------------T---
------D------------S---------R------F-----------F-----------
---C--A-----------------------K---H-V-R-----D------T--------
----A-----IIL--L---SC-G-TTG----F------L--RDVEV--P-----------
--Y-----------------------------------------T---------------
---I--------------------------------------------------------
--------------------------------------------F---------------
--------------------------------L---------------D-----------
---------S-----------------------N-----------Q--------------
------------H--------V---P----V-------------------------M-R-
--------------------------------------------W---------------
G---------------------D-------V---G-------------------------
---------------------------------------------------------L--
-W--------F--------------------------------E-----------SL-S-
----W----I------F-N----LILTV--R---AI-----FM------N-VTV-I----
-----------V------------------------------------------S-----
----S-----------F-----K----------------------D--------------
------------------E----------H-H--L-C-Q-I-I-KNYK--V-------T-
WL---------------------FL---ENNS------DY---Q-----L-----S-KFE
I--FNMP-----FLRT--IIFSG----T---MV---K-R-N--V--HTSLLKR--L----
--Q-G--V-----------S-IIQVYYLPE--------------------T--------G
-------V-I----------A-------Y--------Q----------R-----------
------E---------K---------------------------T--------------T
-------------P--------------------I-------------------------
---------G--------------------------------------------------
------------------------------------------------------------
----------------------------------------------S-----S-------
-----------------G-----YVSENARLLIA----------D----FV---TK----
----K-P----LG-PNTLGVIWCQ-TSTM-----MN-RYYKDSRSTNN-IIDD-N-----
-------------GWFHSEDVGYYDEQGNIFVIDRVKE--LIRY-R-S-HY-IS--PREV
ELEILEHP-AV-SK-TVV--VP-K------------P-H-D-------------------
------------------------------------------------------------
-----------------F------------------------------------------
------------------------------------------D---D-L---A---I-V-
E-LA-P----V-S------KR---------K-I-C-----------K----QE-------
----------------------------------------------I-------------
------------------T-Y----I-M------------N-------N---------FE
S------L----K---I---H---------------------------------------
------------------------EVK-------------FKDQLP---CL-ADGTVDRA
V-FR-M----LNLFFERNK-----------------------------------------
---------------------
>ref|XP_006624713.1
----------------------------------------------------DE------
------------K--KDSNTE--L---------M-----------------------F--
----TI-----------------------------ENN-------M--------------
-LKG------------------------------K--------V----------------
--------------I-----L----------------------------N----------
---------------------D--------------------N---------GY------
-----------------------------------T----------------------S-
------------------------------------------------------------
-------------------------------V--GKLIFD-T-F-RS-------------
--K-P------N-F-I--WQ--V-D-AI------SGIEDNFSDICDRTIKCGLWM-Q-K-
HGVRKGDIVAICTHNHRDCIIPF-LATLY-------LGAI--------VN----------
PW---D----H--------L-MNIDM----A----------R--H--F--ITLSQPKVIF
V-NE-G--------SA-----E--------------------------------IA----
-----LE----AA-------------------K----IE---L---H----------H--
--T-----------K--------L-V-------CF-------------------------
----------------------------G-------------------------------
-----Y-----------------Y------------------------------------
------------P-------------------------------G---------------
-I------------------------M-----------------P------F--------
---S---E-------T--L----------------------------------K------
------Y-----------H-D-K------------S--------------------T---
------I------------A---------N------F-----------Q-----------
---C--T--D---------------I----D---D-P-S-----H------T--------
----C-----LIM--F---SS-G-TTG----M------P--KGVQL--S-----------
--H--------------------K--------------------S---------------
---I--------------------------------------------------------
--------------------------------------------L---------------
--------------------------------N---------------I-----------
---------M-----------------------E-----------L--------------
------------R--------E---G----F-------------------------P-Y-
--------------------------------------------G---------------
I---------------------Q-------V---Q-------------------------
---------------------------------------------------------L--
-W--------F--------------------------------T-----------PL-Y-
----W----I------S-G----SLLNL--K---SI-----YF------H-IKK-I----
-----------S------------------------------------------A-----
----P-----------E-----F----------------------N--------------
------------------E----------K-I--A-C-E-I-I-EKYK--I-------D-
WI------M-L------S-----TS---MANR------FV---R-----Y-----D-YLH
D--YDIS-----NLKF--AIIGG----S---AL---N-G-E--T--QDIIKKY--L----
--P-N--T-----------M-IIQAYGMTE--------------------L--------G
-------G-I----------I-------T--------I----------Q-----------
------S---------S---------------------------G--------------A
-------------T--------------------S-------------------------
---------G--------------------------------------------------
------------------------------------------------------------
----------------------------------------------S-----C-------
-----------------G-----IVIPNCQIKII----------D----TD---TG----
----K-T----LD-PNQTGELCAK-TWTM-----MT-GYYKNPEATKN-IFDK-N-----
-------------GWLHSGDLAYYNENGEVFIVDRLKE--IIKY-K-G-YQ-IS--PNKI
ETLLQSHP-AV-LE-VGV--VG-I------------P-H-P-------------------
------------------------------------------------------------
-----------------I------------------------------------------
------------------------------------------Y---DEL---P---I-A-
F-IS-K----I-P------NK---------E-V-S-----------E----EE-------
----------------------------------------------L-------------
------------------T-KM---V-A------------S-------N---------MM
D------I----Y-KLR---G---------------------------------------
------------------------GIK-------------FLPSLP---HT-PSGKISRK
K-LR-A----MAKELT--------------------------------------------
---------------------
>ref|XP_018301404.1
------------------------------------------------------------
------------------------------------------------------------
------------------------------------------------------------
------------------------------------------------------------
------------------------------------------------------------
------------------------------------------------------------
-----------------------------------K----------------------S-
------------------------------------------------------------
-------------------------------L--GELMWI-T-M-KS-------------
--H-G------D-K-I--AR--L-D-AR------TEETITYAEMQDKAVRCALWM-Q-K-
QGIESGDVISVCTGNHLNTFVPC-LSAAY-------INAI--------FN----------
PW---N----E--------D-MNLQT----A----------L--Y--Y--LQLITPKMIF
C-SE-K--------SI-----N--------------------------------VI----
-----LN----AI-------------------K----EQ---N---W----------S--
--P-----------T--------I-V-------IF-------------------------
----------------------------D-------------------------------
-----K-----------------H------------------------------------
------------A-------------------------------D---------------
-A------------------------V-----------------P------F--------
---S---D-------I--L----------------------------------R------
------N-----------C-N-D------------E--------------------E---
------I------------T---------N------F-----------H-----------
---Y--V--E---------------L----D---D-I-K-----K------T--------
----A-----CIM--H---SS-G-TTG----I------P--KGVEL--S-----------
--N--------------------Y--------------------A---------------
---M--------------------------------------------------------
--------------------------------------------I---------------
------------------------------------------------------------
---------S-----------------------L-----------M--------------
------------Q--------H---N----W-------------------------I-H-
--------------------------------------------I---------------
T---------------------N-------V---P-------------------------
---------------------------S-----------------------------L--
-W--------F--------------------------------S-----------SI-S-
----W----V------T-G----MMMNL--L---AI-----MQ------S-TKA-I----
-----------I------------------------------------------Y-----
----P-----------E-----F----------------------D--------------
------------------E----------E-M--T-C-R-L-I-EKYK--I-------Q-
TV------F-L------G-----MN---MLNR------FL---R-----S-----R-YIQ
K--YPLS-----SLKV--IKCAG----T---LF---N-T-K--V--QKDLKRI--L----
--P-H--V-----------Q-ILQCYGITE--------------------A--------G
-------G-M----------V-------T--------I----------Q-----------
------Q---------P---------------------------H--------------H
-------------K--------------------N-------------------------
---------G--------------------------------------------------
------------------------------------------------------------
----------------------------------------------S-----C-------
-----------------G-----VLAENVQMKIV----------D----PE---SR----
----K-I----LG-PNQSGEIWIK-VSRL-----MN-GYYRNPEATKN-IIDN-E-----
-------------GWLHSGDIGYIDGDGELFIIDRIKE--FIKY-R-G-YQ-IS--PGEI
ENMLILHP-AV-LE-AAI--IG-V------------P-H-TI------------------
------------------------------------------------------------
-----------------D------------------------------------------
------------------------------------------G---E-H---P---F-A-
Y-VT-K----R-P------GV---------K-V-T-----------E----QE-----L-
----------------------------------------------I-------------
------------------D-F----V-A------------K-------N---------ME
D------R----C-KLR---A---------------------------------------
------------------------GVI-------------FLDSFP---YT-GSGKISRK
E-LK-G----MTI-----------------------------------------------
---------------------
>ref|XP_016768747.1
------------------------------------------------------------
------------------------------------------------------------
----TI-----------------------------ENN-------V--------------
-LKG------------------------------R--------V----------------
--------------I-----S----------------------------N----------
---------------------D--------------------N---------GY------
-----------------------------------T----------------------S-
------------------------------------------------------------
-------------------------------V--GKLIFD-T-F-RS-------------
--K-P------N-F-V--WQ--V-D-AI------SGIEDNFSDICDRTIKCALWM-Q-K-
HGVKKGDIVAICSHNHRDCIIPF-LATLY-------LGAI--------VN----------
PW---D----H--------L-MNIDM----A----------R--H--F--ITLSQPKVIF
V-NE-G--------SA-----E--------------------------------IA----
-----LE----AA-------------------K----IE---L---H----------H--
--T-----------K--------L-V-------CF-------------------------
----------------------------G-------------------------------
-----Y-----------------Y------------------------------------
------------P-------------------------------G---------------
-I------------------------I-----------------P------F--------
---S---E-------T--L----------------------------------K------
------Y-----------H-D-K------------S--------------------T---
------V------------A---------N------F-----------Q-----------
---C--T--D---------------I----D---D-P-L-----H------T--------
----G-----LIM--F---SS-G-TTG----M------P--KGVQL--S-----------
--H--------------------K--------------------S---------------
---I--------------------------------------------------------
--------------------------------------------LNIME-----------
--------------------------------L---------------R-----------
---------E-----------------------G-----------F--------------
------------P--------Y---G----I-------------------------Q-T-
--------------------------------------------Q---------------
------------------------------------------------------------
---------------------------------------------------------L--
-W--------F--------------------------------T-----------PL-Y-
----W----I------S-G----SFLNL--K---SI-----YF------H-IKK-I----
-----------S------------------------------------------A-----
----P-----------E-----F----------------------N--------------
------------------E----------K-I--A-C-E-I-I-EKYK--V-------D-
WI------M-L------S-----TS---MANR------FV---R-----Y-----D-YLH
D--YDIS-----NLKF--AIIGG----S---AL---N-R-E--T--QDIIKKY--L----
--S-N--T-----------M-IIQAYGMTE--------------------L--------G
-------G-I----------I-------T--------I----------Q-----------
------S---------S---------------------------T--------------A
-------------T--------------------S-------------------------
---------G--------------------------------------------------
------------------------------------------------------------
----------------------------------------------S-----C-------
-----------------G-----IVIPNCQIKII----------D----IE---TG----
----K-T----LG-PNQTGELCAK-TWTM-----MT-GYHKNCEATKN-IFDK-N-----
-------------GWLHSGDLAYYNENGEVFIVDRLKE--IIKY-K-G-YQ-IS--PNKI
ENLLQSHP-AV-LE-VGV--VG-I------------P-H-P-------------------
------------------------------------------------------------
-----------------I------------------------------------------
------------------------------------------Y---DEL---P---I-A-
F-IS-K----V-P------NK---------E-V-S-----------E----EE-------
----------------------------------------------L-------------
------------------S-KM---V-A------------S-------N---------MM
D------I----Y-KLR---G---------------------------------------
------------------------GIK-------------FLPSLP---HT-PSGKISRK
K-LR-A----MAKE----------------------------------------------
---------------------
>ref|XP_006624714.1
------------------------------------------------------------
------------------------------------------------------------
----TI-----------------------------ENN-------M--------------
-LKG------------------------------K--------V----------------
--------------I-----L----------------------------N----------
---------------------D--------------------N---------GY------
-----------------------------------T----------------------S-
------------------------------------------------------------
-------------------------------V--GKLIFD-T-F-RS-------------
--K-P------N-F-I--WQ--V-D-AI------SGIEDNFSDICDRTIKCGLWM-Q-K-
HGVRKGDIVAICTHNHRDCIIPF-LATLY-------LGAI--------VN----------
PW---D----H--------L-MNIDM----A----------R--H--F--ITLSQPKVIF
V-NE-G--------SA-----E--------------------------------IA----
-----LE----AA-------------------K----IE---L---H----------H--
--T-----------K--------L-V-------CF-------------------------
----------------------------G-------------------------------
-----Y-----------------Y------------------------------------
------------P-------------------------------G---------------
-I------------------------M-----------------P------F--------
---S---E-------T--L----------------------------------K------
------Y-----------H-D-K------------S--------------------T---
------I------------A---------N------F-----------Q-----------
---C--T--D---------------I----D---D-P-S-----H------T--------
----C-----LIM--F---SS-G-TTG----M------P--KGVQL--S-----------
--H--------------------K--------------------S---------------
---I--------------------------------------------------------
--------------------------------------------L---------------
--------------------------------N---------------I-----------
---------M-----------------------E-----------L--------------
------------R--------E---G----F-------------------------P-Y-
--------------------------------------------G---------------
I---------------------Q-------V---Q-------------------------
---------------------------------------------------------L--
-W--------F--------------------------------T-----------PL-Y-
----W----I------S-G----SLLNL--K---SI-----YF------H-IKK-I----
-----------S------------------------------------------A-----
----P-----------E-----F----------------------N--------------
------------------E----------K-I--A-C-E-I-I-EKYK--I-------D-
WI------M-L------S-----TS---MANR------FV---R-----Y-----D-YLH
D--YDIS-----NLKF--AIIGG----S---AL---N-G-E--T--QDIIKKY--L----
--P-N--T-----------M-IIQAYGMTE--------------------L--------G
-------G-I----------I-------T--------I----------Q-----------
------S---------S---------------------------G--------------A
-------------T--------------------S-------------------------
---------G--------------------------------------------------
------------------------------------------------------------
----------------------------------------------S-----C-------
-----------------G-----IVIPNCQIKII----------D----TD---TG----
----K-T----LD-PNQTGELCAK-TWTM-----MT-GYYKNPEATKN-IFDK-N-----
-------------GWLHSGDLAYYNENGEVFIVDRLKE--IIKY-K-G-YQ-IS--PNKI
ETLLQSHP-AV-LE-VGV--VG-I------------P-H-P-------------------
------------------------------------------------------------
-----------------I------------------------------------------
------------------------------------------Y---DEL---P---I-A-
F-IS-K----I-P------NK---------E-V-S-----------E----EE-------
----------------------------------------------L-------------
------------------T-KM---V-A------------S-------N---------MM
D------I----Y-KLR---G---------------------------------------
------------------------GIK-------------FLPSLP---HT-PSGKISRK
K-LR-A----MAKELT--------------------------------------------
---------------------
>ref|XP_001122105.4
------------------------------------------------------------
------------------------------------------------------------
----TI-----------------------------ENN-------V--------------
-LKG------------------------------R--------V----------------
--------------I-----S----------------------------N----------
---------------------D--------------------N---------GY------
-----------------------------------T----------------------S-
------------------------------------------------------------
-------------------------------V--GKLIFD-T-F-RS-------------
--K-P------N-F-V--WQ--V-D-AI------SGIEDNFSDICDRTIKCALWM-Q-K-
HGVKKGDIVAICSHNHRDCIIPF-LATLY-------LGAI--------VN----------
PW---D----H--------L-MNIDM----A----------R--H--F--ITLSQPKVIF
V-NE-G--------SA-----E--------------------------------IA----
-----LE----AA-------------------K----IE---L---H----------H--
--T-----------K--------L-V-------CF-------------------------
----------------------------G-------------------------------
-----Y-----------------Y------------------------------------
------------P-------------------------------G---------------
-I------------------------I-----------------P------F--------
---S---E-------T--L----------------------------------K------
------Y-----------H-D-K------------S--------------------T---
------V------------A---------N------F-----------Q-----------
---C--T--D---------------I----D---D-P-L-----H------T--------
----G-----LIM--F---SS-G-TTG----M------P--KGVQL--S-----------
--H--------------------K--------------------S---------------
---I--------------------------------------------------------
--------------------------------------------LNIME-----------
--------------------------------L---------------R-----------
---------E-----------------------G-----------F--------------
------------P--------Y---G----I-------------------------Q-T-
--------------------------------------------Q---------------
------------------------------------------------------------
---------------------------------------------------------L--
-W--------F--------------------------------T-----------PL-Y-
----W----I------S-G----SFLNL--K---SI-----YF------H-IKK-I----
-----------S------------------------------------------A-----
----P-----------E-----F----------------------N--------------
------------------E----------K-I--A-C-E-I-I-EKYK--V-------D-
WI------M-L------S-----TS---MANR------FV---R-----Y-----D-YLH
D--YDIS-----NLKF--AIIGG----S---AL---N-R-E--T--QDIIKKY--L----
--S-N--T-----------M-IIQAYGMTE--------------------L--------G
-------G-I----------I-------T--------I----------Q-----------
------S---------S---------------------------T--------------A
-------------T--------------------S-------------------------
---------G--------------------------------------------------
------------------------------------------------------------
----------------------------------------------S-----C-------
-----------------G-----IVIPNCQIKII----------D----IE---TG----
----K-T----LG-PNQTGELCAK-TWTM-----MT-GYHKNCEATKN-IFDK-N-----
-------------GWLHSGDLAYYNENGEVFIVDRLKE--IIKY-K-G-YQ-IS--PNKI
ENLLQSHP-AV-LE-VGV--VG-I------------P-H-P-------------------
------------------------------------------------------------
-----------------I------------------------------------------
------------------------------------------Y---DEL---P---I-A-
F-IS-K----V-P------NK---------E-V-S-----------E----EE-------
----------------------------------------------L-------------
------------------S-KM---V-A------------S-------N---------MM
D------I----Y-KLR---G---------------------------------------
------------------------GIK-------------FLPSLP---HT-PSGKISRK
K-LR-A----MAKE----------------------------------------------
---------------------
>ref|XP_011056052.1
------------------------------------------------------------
------------------------------------------------------------
------------------------------------------------------------
------------------------------------------------------------
------------------------------------------------------------
------------------------------------------------------------
-----------------------------------K----------------------S-
------------------------------------------------------------
-------------------------------L--GELMWI-T-I-KS-------------
--H-E------D-K-I--AQ--L-D-AC------TEETVTYAELQNKVVRCALWL-Q-K-
KGIKSGDVISICTGNHLNSIVPC-LSTTY-------INAI--------FN----------
PW---N----E--------N-MDLQT----A----------L--Y--F--LQLMMPKMIF
C-SE-K--------SV-----N--------------------------------II----
-----LS----AI-------------------K----KQ---N---Y----------N--
--A-----------T--------V-V-------VF-------------------------
----------------------------G-------------------------------
-----K-----------------H------------------------------------
------------V-------------------------------D---------------
-A------------------------V-----------------S------F--------
---S---D-------I--L----------------------------------K------
------N-----------C-N-D------------V--------------------E---
------V------------T---------N------F-----------R-----------
---Y--I--E---------------L----D---N-I-K-----K------T--------
----A-----CIM--H---SS-G-TTG----I------P--KGVEL--S-----------
--N--------------------Y--------------------A---------------
---M--------------------------------------------------------
------------------------------------------------------------
--------------------------------L---------------F-----------
---------I-----------------------S-----------L--------------
------------Q--------Y---E----I-------------------------N---
--------------------------------------------L---------------
T---------------------N-------V---P-------------------------
---------------------------S-----------------------------L--
-W--------F--------------------------------S-----------TI-Y-
----W----I------T-G----VIMSF--S---GI-----IQ------S-TKA-I----
-----------I------------------------------------------Y-----
----P-----------E-----F----------------------D--------------
------------------E----------E-M--T-C-R-L-I-QKYK--I-------E-
TV------F-L------S-----TN---MMNR------LH---Q-----S-----N-CIQ
K--YPLS-----FLKT--VMFGG----T---SI---R-P-K--V--QEELEHL--L----
--P-H--V-----------Q-ILQCYGMTE--------------------T--------G
-------G-I----------I-------T--------I----------Q-----------
------Q---------P---------------------------H--------------H
-------------K--------------------N-------------------------
---------G--------------------------------------------------
------------------------------------------------------------
----------------------------------------------S-----C-------
-----------------G-----VLIENVKIKIV----------D----PE---SG----
----K-V----LG-SNQSGEVWIK-VPSL-----MN-GYYRNPEATKN-IIDN-E-----
-------------GWLHSGDIGYVDEDGELFIIDRIKE--LIKY-K-G-YH-IS--PGEI
ENILLSHP-AV-LE-AAI--IG-V------------P-HIL-------------------
------------------------------------------------------------
-----------------D------------------------------------------
------------------------------------------D---E-H---P---L-A-
Y-IN-K----R-P------GV---------K-V-T-----------E----QE-----L-
----------------------------------------------I-------------
------------------D-F----V-A------------K-------N---------ME
D------R----C-KLR---G---------------------------------------
------------------------GVI-------------FLNNFP---CT-DSGKISKK
D-LK-A----MA------------------------------------------------
---------------------
>ref|XP_024888160.1
------------------------------------------------------------
------------------------------------------------------------
------------------------------------------------------------
------------------------------------------------------------
------------------------------------------------------------
------------------------------------------------------------
------------------------------------------------------------
------------------------------------------------------------
------------------------------------------------------------
-----------D-K-I--AH--L-D-AR------TEETFTYAELQDKVVRCALWL-Q-K-
QGIKSGDVISVCTNNHPNCIVPC-IAATY-------VNAI--------FN----------
PW---N----E--------S-MDLPT----A----------L--H--V--LQLTTPKVIF
C-SE-K--------SV-----D--------------------------------VV----
-----LK----GM-------------------K----EK---N---C----------S--
--P-----------T--------V-V-------VF-------------------------
----------------------------G-------------------------------
-----K-----------------H------------------------------------
------------V-------------------------------G---------------
-A------------------------T-----------------S------F--------
---S---D-------I--L----------------------------------R------
------N-----------C-N-D------------A--------------------E---
------V------------A---------N------F-----------R-----------
---Y--A--E---------------L----D---D-I-K-----Q------T--------
----A-----CIM--H---SS-G-TTG----M------P--KGVEL--S-----------
--N--------------------Y--------------------T---------------
---M--------------------------------------------------------
--------------------------------------------L---------------
--------------------------------L---------------------------
---------I-----------------------S-----------E--------------
------------D--------N---N----F-------------------------N---
--------------------------------------------M---------------
S---------------------N-------L---S-------------------------
---------------------------T-----------------------------L--
-W--------F--------------------------------S-----------SL-Y-
----W----I------S-G----VMLNV--K---AI-----TQ------G-ATV-I----
-----------I------------------------------------------Y-----
----P-----------E-----F----------------------D--------------
------------------E----------E-M--T-C-Q-L-I-EKFK--V-------A-
VI------F-L------S-----TS---MINR------FI---R-----A-----GYAGR
K--YSLP-----SLKV--ILGGG----A---VI---K-P-K--V--QEELKRT--L----
--P-H--V-----------Q-ILQAYGMTE--------------------L--------G
-------G-L----------V-------T--------L----------Q-----------
------Q---------P---------------------------N--------------H
-------------K--------------------N-------------------------
---------G--------------------------------------------------
------------------------------------------------------------
----------------------------------------------S-----C-------
-----------------G-----TIAKNVQIKIV----------D----PE---SG----
----K-V----LG-PNQSGEIWIK-SIIM-----MN-GYYRNPEATKS-TIDE-E-----
-------------GWLHSGDIGYFDEDGELFIIDRIKE--LIKY-R-G-YQ-IS--PGEI
EGVLITHP-AV-LE-VAV--IS-I------------P-H-AI------------------
------------------------------------------------------------
-----------------D------------------------------------------
------------------------------------------D---E-H---P---L-A-
Y-VT-K----K-P------GA---------K-E-T-----------E----QE-----L-
----------------------------------------------I-------------
------------------N-F----V-A------------K-------N---------MM
D------H----Y-KLR---A---------------------------------------
------------------------GVI-------------FLDAFP---YT-GSGKIARK
D-LK-E----MA------------------------------------------------
---------------------
>ref|XP_012059695.1
------------------------------------------------------------
------------------------------------------------------------
----TV-----------------------------ENG-------I--------------
-YKG------------------------------Q--------I----------------
--------------T-----H----------------------------D----------
---------------------L--------------------N-----------------
-----------------------------------K-YN-------------------C-
------------------------------------------------------------
-------------------------------L--GNVIWS-S-I-KR-------------
--N-G------E-K-I--AH--L-D-VR------TEETVTYAELQDKVVRCALWL-Q-K-
QGVKSNDIISVCTGNHCNSIVPC-LSAIY-------TNVI--------FN----------
PW---D----E--------N-MNLKT----A----------L--H--V--LRMIMPKVIF
C-SE-K--------SI-----D--------------------------------VI----
-----LS----AI-------------------K----EQ---N---C----------S--
--P-----------T--------I-V-------IF-------------------------
----------------------------G-------------------------------
-----K-----------------H------------------------------------
------------V-------------------------------D---------------
-A------------------------I-----------------S------F--------
---S---D-------I--L----------------------------------S------
------N-----------C-S-N------------V--------------------E---
------I------------A---------N------F-----------H-----------
---Y--V--D---------------H----V---D-I-T-----K------T--------
----A-----CIL--H---SS-G-TSG----M------P--KGVEL--S-----------
--N--------------------R------------------------------------
---V--------------------------------------------------------
--------------------------------------------L---------------
--------------------------------L---------------Y-----------
---------I-----------------------C-----------Q--------------
------------N--------K---S----I-------------------------D-S-
--------------------------------------------T---------------
N---------------------E-------I-----------------------------
---------------------------F-----------------------------L--
-W--------F--------------------------------S-----------SL-Y-
----W----V------T-G----IFLNL--I---TI-----EQ------G-RKV-I----
-----------I------------------------------------------C-----
----P-----------E-----F----------------------N--------------
------------------E----------E-M--T-C-Q-L-I-EKYQ--V-------E-
FL------F-L------S-----TS---LLNR------FL---K-----A-----S-CIK
K--YPLS-----SLKV--IIYGG----A---IM---N-K-K--V--QEKLKYI--L----
--P-H--I-----------Q-ILQGYGMTET-------------------G--------G
-------P-I----------T-------L--------P----------Q-----------
------S---------Q---------------------------H--------------K
-------------N----------------------------------------------
---------G--------------------------------------------------
------------------------------------------------------------
----------------------------------------------S-----N-------
-----------------G-----VVAKNTQIKIV----------D----PE---NG----
----K-I----FE-SNQPGEIWVK-SATI-----MT-GYYKNPEATKS-TIDE-E-----
-------------GWLHTGDIGYIDEDGELFIIDRIKE--LIKY-R-G-QQ-IS--PGEI
EGVLISHP-AV-LE-AAI--IG-V------------P-H-AL------------------
------------------------------------------------------------
-----------------D------------------------------------------
------------------------------------------N---E-H---P---L-A-
Y-VS-K----K-P------GI---------E-V-T-----------E----QE-----L-
----------------------------------------------I-------------
------------------D-F----V-A------------E-------N---------ME
D------R----C-KLR---A---------------------------------------
------------------------GVI-------------FLDSFP---YT-GSGKISKK
R-FK-R------------------------------------------------------
---------------------
>ref|XP_003402397.2
------------------------------------------------------------
---------------KPANNN--T---------E-----------------------LPF
----SI-----------------------------ENK-------V--------------
-MKG------------------------------K--------V----------------
--------------I-----S----------------------------L----------
---------------------D--------------------S-----------------
-----------------------------------Q-YT-------------------S-
------------------------------------------------------------
-------------------------------V--GELLFD-S-L-KN-------------
--N-P------D-I-I--GQ--V-D-AI------SGVEDTFADLTDRTIKCALWL-Q-R-
QGVGKGDIVVISSHNHLDSIVPY-VAALY-------LGAI--------VN----------
AW---D----Y--------A-MNVQL----A----------R--Y--F--LALSQPKVIF
A-NE-K--------SV-----A--------------------------------VI----
-----LE----AA-------------------K----IE---L---Y----------H--
--L-----------K--------M-V-------CF-------------------------
----------------------------D-------------------------------
-----Y-----------------Y------------------------------------
------------P-------------------------------G---------------
-A------------------------T-----------------L------F--------
---S---E-------T--L----------------------------------K------
------G-----------H-T-E------------S--------------------A---
------V------------K---------N------F-----------R-----------
---C--R--E---------------I----N---D-P-N-----H------T--------
----G-----LIL--F---SS-G-TTG----M------P--KGVQI--S-----------
--H--------------------K--------------------A---------------
---L--------------------------------------------------------
------------------------------------------------------------
--------------------------------I---------------N-----------
---------A-----------------------L-----------N--------------
------------P--------M---A----G-------------------------F-S-
--------------------------------------------L---------------
N---------------------A-------H---V-------------------------
---------------------------P-----------------------------L--
-W--------F--------------------------------S-----------SL-Y-
----W----I------S-G----SILTL--K---SI-----VS------C-NKK-I----
-----------I------------------------------------------G-----
----P-----------E-----F----------------------D--------------
------------------E----------K-A--T-C-E-I-I-EKFK--V-------T-
WL------M-L------S-----TS---MANR------LA---R-----F-----T-HLH
D--YDLS-----SLKI--LFTGG----A---TM---K-Q-E--S--QDLLKNH--F----
--S-T--T-----------S-IIQAYGMTE--------------------L--------G
-------G-L----------C-------T--------A----------Q-----------
------L---------P---------------------------S--------------T
-------------I--------------------S-------------------------
---------G--------------------------------------------------
------------------------------------------------------------
----------------------------------------------S-----C-------
-----------------G-----VVSANCEVKIV----------D----IG---TG----
----E-A----LG-PNEHGELCAK-TLSI-----MT-GYLKNPEATKN-TIDK-D-----
-------------GWIHTGDLAYYNEKGEIFIVERLKE--LMKY-R-G-HQ-IT--PTEI
ENVLQSHP-AV-LE-VAV--VG-I------------P-H-PT------------------
------------------------------------------------------------
-----------------D------------------------------------------
------------------------------------------D---E-H---P---I-A-
F-IS-K----I-P------NK---------E-V-S-----------A----EE-----L-
----------------------------------------------I-------------
------------------K-M----V-A------------S-------N---------LM
D------N----C-RLR---G---------------------------------------
------------------------GVR-------------FLPSLP---HT-HSGKISKK
E-LK-A----IA------------------------------------------------
---------------------
>ref|XP_025261987.1
------------------------------------------------------------
---------------------------------N-----------------------F--
----TV-----------------------------ENN-------V--------------
-YKG------------------------------K--------V----------------
--------------S-----S----------------------------Y----------
---------------------S--------------------S---------NY------
-----------------------------------K----------------------S-
------------------------------------------------------------
-------------------------------L--NELIWN-K-I-KN-------------
--H-G------D-K-I--AY--L-D-AR------TENVVSYAELQDKVVRCALWL-Q-K-
QGIKSGDVVSLCTCNHLNSIVPC-LAVIY-------INAI--------FN----------
PW---N----E--------D-MDLQT----A----------L--H--V--MQLTTPKVIF
C-SE-K--------PV-----N--------------------------------VI----
-----LS----AM-------------------K----ES---N---C----------N--
--A-----------M--------I-V-------VF-------------------------
----------------------------G-------------------------------
-----N-----------------H------------------------------------
------------P-------------------------------N---------------
-A------------------------I-----------------S------F--------
---S---D-------I--L----------------------------------N------
------M-----------Y-S-N------------A--------------------E---
------V------------A---------N------F-----------R-----------
---F--A--E---------------V----D---D-I-K-----K------T--------
----T-----CIM--H---SS-G-TTG----M------P--KGVEM--S-----------
--N--------------------Y--------------------C---------------
---L-------S------------------------------------------------
--------------------------------------------Y---------------
--------------------------------I---------------------------
---------------------------------S-----------E--------------
------------D--------K---N----F-------------------------D-M-
--------------------------------------------S---------------
N---------------------A-------V---S-------------------------
---------------------------I--------------------------------
-W--------F--------------------------------S-----------SL-Y-
----W----I------S-G----ILMNL--K---SI-----VQ------G-AKV-I----
-----------I------------------------------------------Y-----
----P-----------E-----F----------------------D--------------
------------------E----------E-M--T-C-Q-L-I-EKYK--V-------T-
VI------F-L------S-----TS---MINR------FL---R-----T-----G-YIK
K--YSLS-----CLKV--IICGG----A---II---K-P-K--A--QKEMRSI--L----
--P-H--V-----------Q-VLQGYGMTEI-------------------S--------G
-------I-A----------A-------L--------Q----------L-----------
------S---------R---------------------------H--------------K
-------------N----------------------------------------------
---------G--------------------------------------------------
------------------------------------------------------------
----------------------------------------------S-----C-------
-----------------G-----TVVNNVQMKVV----------D----PE---NR----
----N-V----LG-PNNSGELWIK-TATI-----MN-GYYRNPEATKN-TVDE-E-----
-------------GWLHSGDIGYFDEDGELFIIDRIKE--LIKY-R-G-YQ-IS--PGEI
EAVLMSHP-EV-LE-VAV--LA-V------------P-H-AI------------------
------------------------------------------------------------
-----------------D------------------------------------------
------------------------------------------D---E-H---P---I-A-
Y-VT-K----M-P------GS---------K-V-T-----------E----QE-------
----------------------------------------------L-------------
------------------I-D----L-VAN----------N-------M---------MD
Q------Y----R--LR---A---------------------------------------
------------------------GVV-------------FLDAFP---YT-GSGKIARK
E-LK-A----MA------------------------------------------------
---------------------
>ref|XP_016906508.1
------------------------------------------------------------
------------------------------------------------------------
----TI-----------------------------ENN-------V--------------
-LKG------------------------------R--------V----------------
--------------I-----S----------------------------N----------
---------------------D--------------------N---------GY------
-----------------------------------T----------------------S-
------------------------------------------------------------
-------------------------------V--GKLIFD-T-F-RS-------------
--K-P------N-F-I--WQ--V-D-AI------SGIEDKFSDICDRTIKCGLWM-Q-K-
HGVKKGDIVAICTHNHRDCIIPF-LATLY-------LGAI--------VN----------
PW---D----H--------L-MNIDM----A----------R--H--F--ITLSQPKVIF
V-NE-G--------SA-----E--------------------------------IA----
-----LE----AA-------------------K----IE---L---H----------R--
--T-----------K--------L-V-------CF-------------------------
----------------------------G-------------------------------
-----Y-----------------Y------------------------------------
------------P-------------------------------G---------------
-I------------------------M-----------------P------F--------
---S---E-------T--L----------------------------------K------
------Y-----------H-D-K------------S--------------------T---
------V------------A---------N------F-----------Q-----------
---C--T--E---------------I----D---D-P-S-----H------I--------
----G-----LIM--F---SS-G-TTG----M------P--KGVQL--S-----------
--H--------------------K--------------------S---------------
---I--------------------------------------------------------
--------------------------------------------LNIME-----------
--------------------------------L---------------R-----------
---------E-----------------------G-----------F--------------
------------P--------Y---G----I-------------------------Q-T-
--------------------------------------------Q---------------
------------------------------------------------------------
---------------------------------------------------------L--
-W--------F--------------------------------T-----------PL-Y-
----W----I------S-G----SFLNL--K---SI-----YF------H-IKK-I----
-----------S------------------------------------------A-----
----P-----------E-----F----------------------N--------------
------------------E----------K-I--A-C-E-I-I-EKYK--V-------D-
WI------M-L------S-----TS---TANR------FV---R-----Y-----D-YLH
D--YDIS-----NLKF--AVIGG----S---AL---N-R-E--S--QDIIKKY--L----
--S-N--T-----------M-IIQAYGMTE--------------------L--------G
-------G-I----------I-------T--------I----------Q-----------
------S---------S---------------------------N--------------A
-------------T--------------------S-------------------------
---------G--------------------------------------------------
------------------------------------------------------------
----------------------------------------------S-----C-------
-----------------G-----IVIPNCQIKII----------D----TE---TG----
----K-T----LG-PNQTGELCAK-TWTM-----MT-GYYKNPEATKD-IFDK-N-----
-------------GWLHSGDLAYYNEIGEIFIVDRLKE--IIKY-K-G-YQ-IS--PNKI
ENLLQSHP-AV-LE-VGV--VG-I------------P-H-S-------------------
------------------------------------------------------------
-----------------I------------------------------------------
------------------------------------------Y---DEL---P---I-A-
F-IS-K----I-P------NK---------E-V-S-----------E----EE-------
----------------------------------------------L-------------
------------------S-KM---V-A------------N-------N---------MM
D------I----Y-KLR---G---------------------------------------
------------------------GIK-------------FLPSLP---HT-PSGKISRK
K-LR-A----MAKE----------------------------------------------
---------------------
>ref|XP_003396555.2
------------------------------------------------------------
------------------------------------------------------------
-----------------------------------ENK-------V--------------
-MKG------------------------------K--------V----------------
--------------I-----S----------------------------L----------
---------------------D--------------------S-----------------
-----------------------------------Q-YT-------------------S-
------------------------------------------------------------
-------------------------------V--GELLFD-S-L-KN-------------
--N-P------D-I-I--GQ--V-D-AI------SGVEDTFADLTDRTIKCALWL-Q-R-
QGVGKGDIVVISSHNHLDSIVPY-VAALY-------LGAI--------VN----------
AW---D----Y--------A-MNVQL----A----------R--Y--F--LALSQPKVIF
A-NE-K--------SV-----A--------------------------------VI----
-----LE----AA-------------------K----IE---L---Y----------H--
--L-----------K--------M-V-------CF-------------------------
----------------------------D-------------------------------
-----Y-----------------Y------------------------------------
------------P-------------------------------G---------------
-A------------------------T-----------------L------F--------
---S---E-------T--L----------------------------------K------
------G-----------H-T-E------------S--------------------A---
------V------------K---------N------F-----------R-----------
---C--R--E---------------I----N---D-P-N-----H------T--------
----G-----LIL--F---SS-G-TTG----M------P--KGVQI--S-----------
--H--------------------K--------------------A---------------
---L--------------------------------------------------------
------------------------------------------------------------
--------------------------------I---------------N-----------
---------A-----------------------L-----------N--------------
------------P--------M---A----G-------------------------F-S-
--------------------------------------------L---------------
N---------------------A-------H---V-------------------------
---------------------------P-----------------------------L--
-W--------F--------------------------------S-----------SL-Y-
----W----I------S-G----SILTL--K---SI-----VS------C-NKK-I----
-----------I------------------------------------------G-----
----P-----------E-----F----------------------D--------------
------------------E----------K-A--T-C-E-I-I-EKFK--V-------T-
WL------M-L------S-----TS---MANR------LA---R-----F-----T-HLH
D--YDLS-----SLKI--LFTGG----A---TM---K-Q-E--S--QDLLKNH--F----
--S-T--T-----------S-IIQAYGMTE--------------------L--------G
-------G-L----------C-------T--------A----------Q-----------
------L---------P---------------------------S--------------T
-------------I--------------------S-------------------------
---------G--------------------------------------------------
------------------------------------------------------------
----------------------------------------------S-----C-------
-----------------G-----VVSANCEVKIV----------D----IG---TG----
----E-A----LG-PNEHGELCAK-TLSI-----MT-GYLKNPEATKN-TIDK-D-----
-------------GWIHTGDLAYYNEKGEIFIVERLKE--LMKY-R-G-HQ-IT--PTEI
ENVLQSHP-AV-LE-VAV--VG-I------------P-H-PT------------------
------------------------------------------------------------
-----------------D------------------------------------------
------------------------------------------D---E-H---P---I-A-
F-IS-K----I-P------NK---------E-V-S-----------A----EE-----L-
----------------------------------------------I-------------
------------------K-M----V-A------------S-------N---------LM
D------N----C-RLR---G---------------------------------------
------------------------GVR-------------FLPSLP---HT-HSGKISKK
E-LK-A----IA------------------------------------------------
---------------------
>ref|XP_029047240.1
------------------------------------------------------------
------------------------------------------------------------
------YTLL-------------------------ENN-------I--------------
-MKG------------------------------R--------V----------------
--------------M-----P----------------------------Y----------
---------------------R--------------------P---------PY------
-----------------------------------K----------------------S-
------------------------------------------------------------
-------------------------------L--GKLLFD-Q-M-KK-------------
--H-P------N-F-V--AQ--V-D-AT------TGIEDTLKEMLDRSIRCALWL-Q-K-
QGVKKNDIVVISSHNHRDDFICC-MAALF-------IGAS--------YN----------
SW---F----H--------K-INLQL----T----------R--Y--F--TKLIKPKIVF
A-NE-S--------SV-----P--------------------------------LV----
-----IE----AA-------------------K----LE---G---H----------H--
--P-----------K--------I-V-------TF-------------------------
----------------------------G-------------------------------
-----E-----------------Y------------------------------------
------------P-------------------------------G---------------
-T------------------------T-----------------P------Y--------
---S---E-------I--L----------------------------------N------
------G-----------H-S-E------------S--------------------S---
------V------------A---------N------F-----------Q-----------
---C--T--E---------------I----D---D-P-E-----Q------T--------
----A-----AIV--F---SS-G-TTG----M------P--KGVQL--P-----------
--H--------------------R--------------------S---------------
---I--------------------------------------------------------
------------------------------------------------------------
--------------------------------L---------------E-----------
---------H-----------------------V-----------E--------------
------------L--------E---D----V-------------------------F-P-
--------------------------------------------L---------------
R---------------------N-------Q---I-------------------------
---------------------------A-----------------------------V--
-W--------F--------------------------------S-----------TL-F-
----W----L------S-G----TLMCS--K---SI-----AQ------L-SKR-V----
-----------V------------------------------------------T-----
----P-----------T-----F----------------------D--------------
------------------E----------E-T--A-C-K-I-I-EKYK--V-------S-
WL------G-L------T-----AS---MMNR------FA---R-----Y-----N-RLQ
D--FDLS-----NLKL--FCTGG----S---FF---G-K-D--S--EDLLRKR--F----
--P-H--T-----------I-VVQTYGMTE--------------------L--------G
-------M-I----------V-------T--------E----------Q-----------
------T---------E---------------------------D--------------S
-------------E--------------------S-------------------------
---------G--------------------------------------------------
------------------------------------------------------------
----------------------------------------------S-----C-------
-----------------G-----KATKNCEIKIV----------D----VE---TG----
----K-V----LG-PFQNGELCVK-TPWM-----MT-GYYKNPEATKN-IIDE-D-----
-------------GWVHSGDIAYYNEKGDIFIVDRIKD--MIKC-Q-A-HQ-VV--PSQI
EDVIQRHP-AV-LE-VAV--VS-M------------P-H-PI------------------
------------------------------------------------------------
-----------------D------------------------------------------
------------------------------------------T---E-Q---P---I-A-
F-VS-K----I-P------NK---------K-V-T-----------E----EE-----L-
----------------------------------------------I-------------
------------------K-L----V-A------------D-------N---------LV
E------Y----S-QLR---G---------------------------------------
------------------------GVK-------------FLPALP---HT-YAGKISKK
E-LK-E----LA------------------------------------------------
---------------------
>ref|XP_029047240.1
------------------------------------------------------------
------------------------------------------------------------
-----------------------------------ENN-------I--------------
-IKG------------------------------Q--------V----------------
--------------V-----P----------------------------F----------
---------------------K--------------------S-----------------
-----------------------------------Q----------------------S-
------------------------------------------------------------
-------------------------------V--GKLLFH-F-L-KN-------------
--N-L------N-F-V--GQ--V-D-AL------TDIEDTFEEILDRSIKCALWL-Q-K-
QGVGSNDIIVISSHNHLDCFIPC-IAALF-------IGAI--------FN----------
PW---H----S--------D-VNTQL----A----------R--H--F--MSLSQPKVVF
A-NE-K--------SA-----P--------------------------------VV----
-----LE----AA-------------------K----IE---C---H----------Q--
--L-----------K--------V-A-------TF-------------------------
----------------------------G-------------------------------
-----E-----------------Y------------------------------------
------------L-------------------------------G---------------
-T------------------------S-----------------S------F--------
---S---D-------V--L----------------------------------K------
------G-----------H-S-K------------S--------------------S---
------V------------A---------N------F-----------Q-----------
---C--T--E---------------I----D---D-P-E-----Q------T--------
----A-----VIL--F---SS-G-TTG----L------P--KGVQL--S-----------
--H--------------------R--------------------G---------------
---F--------------------------------------------------------
--------------------------------------------L---------------
--------------------------------K---------------F-----------
---------L-----------------------E-----------L--------------
------------D--------I---E----F-------------------------S-L-
--------------------------------------------K---------------
N---------------------H-------V---S-------------------------
---------------------------V--------------------------------
-W--------F--------------------------------S-----------SL-Y-
----W----L------S-G----TLLNL--K---SI-----VS------C-SKK-I----
-----------I------------------------------------------V-----
----A-----------N-----S----------------------D--------------
------------------E----------E-T--I-C-K-I-I-EKYK--V-------S-
WM------M-L------S-----TS---MVNR------LA---R-----Y-----N-NLQ
H--YDLS-----SLRF--LFTGG----S---SM---G-K-E--A--EDLARKR--F----
--P-Q--S-----------L-FLQAYGMTE--------------------L--------G
-------N-L----------V-------A--------T----------Q-----------
------V---------E---------------------------G--------------S
-------------T--------------------S-------------------------
---------G--------------------------------------------------
------------------------------------------------------------
----------------------------------------------S-----C-------
-----------------G-----LPATNCKIKII----------D----PE---TG----
----K-V----LG-PNQNGEICAK-TMSM-----MT-GYYKNPEATKN-TIDE-D-----
-------------GWLHSGDLGYCNDKGELFIIDRLKE--LIKF-Q-G-FQ-IA--PTEI
EGVLQSHP-AV-LE-VAV--VS-I------------P-H-P-------------------
------------------------------------------------------------
-----------------D------------------------------------------
------------------------------------------C---E-H---P---V-A-
F-VS-K----V-P------TK---------E-V-T-----------A----AE-------
----------------------------------------------L-------------
------------------M-K----V-A------------N-------N---------LM
D------Y----C-QLR---G---------------------------------------
------------------------GVK-------------FLPSLP---HT-PSGKIARN
E-LK-K----MA------------------------------------------------
---------------------
>ref|XP_016906507.1
------------------------------------------------------------
------------------------------------------------------------
----TI-----------------------------ENN-------V--------------
-LKG------------------------------R--------V----------------
--------------I-----S----------------------------N----------
---------------------D--------------------N---------GY------
-----------------------------------T----------------------S-
------------------------------------------------------------
-------------------------------V--GKLIFD-T-F-RS-------------
--K-P------N-F-I--WQ--V-D-AI------SGIEDKFSDICDRTIKCGLWM-Q-K-
HGVKKGDIVAICTHNHRDCIIPF-LATLY-------LGAI--------VN----------
PW---D----H--------L-MNIDM----A----------R--H--F--ITLSQPKVIF
V-NE-G--------SA-----E--------------------------------IA----
-----LE----AA-------------------K----IE---L---H----------R--
--T-----------K--------L-V-------CF-------------------------
----------------------------G-------------------------------
-----Y-----------------Y------------------------------------
------------P-------------------------------G---------------
-I------------------------M-----------------P------F--------
---S---E-------T--L----------------------------------K------
------Y-----------H-D-K------------S--------------------T---
------V------------A---------N------F-----------Q-----------
---C--T--E---------------I----D---D-P-S-----H------I--------
----G-----LIM--F---SS-G-TTG----M------P--KGVQL--S-----------
--H--------------------K--------------------S---------------
---I--------------------------------------------------------
--------------------------------------------LNIME-----------
--------------------------------L---------------R-----------
---------E-----------------------G-----------F--------------
------------P--------Y---G----I-------------------------Q-T-
--------------------------------------------Q---------------
------------------------------------------------------------
---------------------------------------------------------L--
-W--------F--------------------------------T-----------PL-Y-
----W----I------S-G----SFLNL--K---SI-----YF------H-IKK-I----
-----------S------------------------------------------A-----
----P-----------E-----F----------------------N--------------
------------------E----------K-I--A-C-E-I-I-EKYK--V-------D-
WI------M-L------S-----TS---TANR------FV---R-----Y-----D-YLH
D--YDIS-----NLKF--AVIGG----S---AL---N-R-E--S--QDIIKKY--L----
--S-N--T-----------M-IIQAYGMTE--------------------L--------G
-------G-I----------I-------T--------I----------Q-----------
------S---------S---------------------------N--------------A
-------------T--------------------S-------------------------
---------G--------------------------------------------------
------------------------------------------------------------
----------------------------------------------S-----C-------
-----------------G-----IVIPNCQIKII----------D----TE---TG----
----K-T----LG-PNQTGELCAK-TWTM-----MT-GYYKNPEATKD-IFDK-N-----
-------------GWLHSGDLAYYNEIGEIFIVDRLKE--IIKY-K-G-YQ-IS--PNKI
ENLLQSHP-AV-LE-VGV--VG-I------------P-H-S-------------------
------------------------------------------------------------
-----------------I------------------------------------------
------------------------------------------Y---DEL---P---I-A-
F-IS-K----I-P------NK---------E-V-S-----------E----EE-------
----------------------------------------------L-------------
------------------S-KM---V-A------------N-------N---------MM
D------I----Y-KLR---G---------------------------------------
------------------------GIK-------------FLPSLP---HT-PSGKISRK
K-LR-A----MAKE----------------------------------------------
---------------------
>ref|XP_020290411.1
------------------------------------------------------------
------------------------------------------------------------
------------------------------------------------------------
----------------------------------Y--------I----------------
--------------G-----P----------------------------V----------
---------------------V--------------------N-----------YTSVY-
-----------------------------------K----------------------N-
------------------------------------------------------------
-------------------------------V--GHMIWD-K-L-NS-------------
--Y-R------N-K-I--AH--L-D-AR------TEDTVSYEELQIKTVKCALWL-K-Q-
QGIGHDDVVSVCSNNHFNSIVPC-LSATY-------VAAI--------FN----------
TL---N----E--------D-MDLPT----A----------L--H--C--IKLIKPKVIF
C-TA-K--------PL-----D--------------------------------VI----
-----RK----AL-------------------K----ET---N---Y----------N--
--I-----------K--------V-V-------VF-------------------------
----------------------------D-------------------------------
-----D-----------------N------------------------------------
------------S-------------------------------D---------------
-A------------------------F-----------------S------F--------
---S---D-------I--L----------------------------------N------
------G-----------Y-N-D------------A--------------------E---
------V------------A---------N------F-----------R-----------
---Y--V--E---------------H----D---S-L-K-----K------T--------
----A-----CIL--H---SS-G-TTG----M------P--KGVEL--S-----------
--N--------------------Y--------------------T---------------
---L--------------------------------------------------------
------------------------------------------------------------
--------------------------------L---------------N-----------
---------L-----------------------A-----------S--------------
------------D--------N---T----I-------------------------D---
--------------------------------------------M---------------
N---------------------N-------L---V-------------------------
---------------------------T-----------------------------L--
-W--------F--------------------------------S-----------SL-Y-
----W----I------S-G----VFLNL--R---AV-----AH------G-AKV-L----
-----------L------------------------------------------Y-----
----P-----------V-----F----------------------D--------------
------------------E----------E-M--T-C-V-L-I-EKFK--V-------N-
VI------F-L------S-----TS---MMSR------FL---K-----A-----G-YVK
N--YSLS-----SLKV--ILVGG----A---IL---X-P-S--V--QEDLKTL--L----
--P-H--V-----------N-IIQAYGMTE--------------------L--------G
-------G-I----------A-------T--------V----------Q-----------
------K---------P---------------------------Y--------------H
-------------K--------------------S-------------------------
---------G--------------------------------------------------
------------------------------------------------------------
----------------------------------------------S-----S-------
-----------------G-----VVTNNVQLKIV----------D----PD---TG----
----K-V----LD-PNQSGEIWIK-SANM-----MN-GYYNNPEETKK-TIDK-D-----
-------------GWLHTGDIAYVDEDGELFIWDRIKE--LMKY-R-G-YQ-IS--PSEI
EAVLHTHP-AV-CE-VAV--VG-V------------P-H-EI------------------
------------------------------------------------------------
-----------------D------------------------------------------
------------------------------------------N---D-R---P---L-A-
F-VT-K----K-P------GV---------K-V-S-----------E----QE-------
----------------------------------------------L----F--------
------------------D-H----V-A------------N-------N---------MM
D------Q----Y-KLR---A---------------------------------------
------------------------GVI-------------FLDNFP---YT-GSGKISKK
E-LR-A----MA------------------------------------------------
---------------------
>ref|XP_003493161.1
------------------------------------------------------------
------------------------------------------------------------
-----------------------------------ENK-------V--------------
-MKG------------------------------K--------V----------------
--------------I-----S----------------------------L----------
---------------------D--------------------S-----------------
-----------------------------------Q-YT-------------------S-
------------------------------------------------------------
-------------------------------V--GELLFD-S-L-KN-------------
--N-P------D-I-I--GQ--V-D-AI------SGVEDTFGDIADRTIKCALWL-Q-R-
HGVGKGDIVAISSHNHLDSIVPY-VAALY-------LGAI--------VN----------
AW---D----Y--------A-MNIQL----A----------R--Y--F--LALSQPKVIF
A-NE-K--------SV-----A--------------------------------VI----
-----SE----AA-------------------K----IE---L---Y----------H--
--L-----------K--------M-V-------CF-------------------------
----------------------------G-------------------------------
-----Y-----------------Y------------------------------------
------------P-------------------------------G---------------
-T------------------------T-----------------L------F--------
---S---E-------T--L----------------------------------K------
------G-----------H-T-E------------S--------------------A---
------V------------K---------N------F-----------R-----------
---C--R--E---------------I----N---D-P-S-----H------T--------
----G-----LIL--F---SS-G-TTG----M------P--KGVQI--S-----------
--H--------------------K--------------------A---------------
---L--------------------------------------------------------
------------------------------------------------------------
--------------------------------L---------------N-----------
---------A-----------------------L-----------D--------------
------------S--------K---T----S-------------------------F-S-
--------------------------------------------L---------------
T---------------------E-------H---V-------------------------
---------------------------T-----------------------------M--
-W--------F--------------------------------S-----------SL-Y-
----W----I------S-G----SVLSL--K---SI-----VS------S-TKK-I----
-----------I------------------------------------------G-----
----P-----------E-----F----------------------D--------------
------------------G----------K-A--T-C-E-I-I-EKFK--V-------T-
WL------M-L------S-----TS---MANR------LA---R-----Y-----T-HLH
D--YDLS-----SLKI--LFTGG----A---TM---K-Q-E--S--QDLLQNH--F----
--P-N--T-----------F-VMQAYGMTE--------------------L--------G
-------G-L----------C-------A--------A----------Q-----------
------L---------P---------------------------G--------------T
-------------T--------------------S-------------------------
---------G--------------------------------------------------
------------------------------------------------------------
----------------------------------------------S-----C-------
-----------------G-----VVSSNCEVKVI----------D----IA---TG----
----E-A----LG-PNEHGELCAK-TASI-----MT-GYLKNPEATKN-TIDE-D-----
-------------GWVHTGDLAYYNEKGEVFIMDRLKE--VMKY-R-G-HQ-IT--PTEI
ENVLQSHP-AV-LE-VAV--VG-I------------P-H-PT------------------
------------------------------------------------------------
-----------------D------------------------------------------
------------------------------------------D---E-H---P---I-A-
F-VS-K----I-P------NK---------E-V-S-----------A----EE-----L-
----------------------------------------------I-------------
------------------K-M----V-A------------S-------N---------LV
D------N----C-KLR---G---------------------------------------
------------------------GVR-------------FLPSLP---HT-HSGKISKK
E-LK-D----IA------------------------------------------------
---------------------
>ref|XP_011690614.1
------------------------------------------------------------
------------------------------------------------------------
------------------------------------------------------------
------------------------------------------------------------
------------------------------------------------------------
------------------------------------------------------------
-----------------------------------K----------------------S-
------------------------------------------------------------
-------------------------------L--GELMWI-S-I-KN-------------
--H-A------D-K-I--AH--L-D-AR------TDETFTYAVLQDKAVRFAVWL-Q-K-
QGIKEGDVISVCTSNHPNSIVPC-VAATY-------VNAI--------FN----------
PW---N----E--------A-MDLPT----A----------R--H--V--LQLTTPKVIV
C-SE-K--------SA-----D--------------------------------VI----
-----LS----AI-------------------K----EK---N---C----------N--
--P-----------A--------V-V-------VF-------------------------
----------------------------G-------------------------------
-----K-----------------H------------------------------------
------------A-------------------------------G---------------
-T------------------------I-----------------S------F--------
---S---D-------V--L----------------------------------K------
------N-----------C-N-D------------A--------------------E---
------A------------A---------S------F-----------R-----------
---Y--A--E---------------L----D---D-P-K-----K------T--------
----A-----CIV--H---SS-G-TTG----M------P--KGVEL--S-----------
--N--------------------Y--------------------T---------------
---M--------------------------------------------------------
--------------------------------------------S---------------
--------------------------------L---------------------------
---------I-----------------------S-----------E--------------
------------D--------N---N----L-------------------------D---
--------------------------------------------M---------------
T---------------------N-------V---T-------------------------
---------------------------M-----------------------------L--
-W--------F--------------------------------S-----------SL-Y-
----W----I------S-G----IMLNV--K---AI-----AQ------G-ATV-I----
-----------L------------------------------------------Y-----
----P-----------E-----F----------------------D--------------
------------------E----------E-M--T-C-K-L-I-EKYK--V-------A-
IL------F-L------S-----TS---MINR------FV---R-----A-----G-YVK
N--YSLP-----SLKA--ILGGG----A---II---K-P-K--V--QEELRRY--L----
--P-H--V-----------Q-ILQGYGMTE--------------------L--------G
-------G-L----------I-------T--------L----------Q-----------
------L---------P---------------------------H--------------H
-------------K--------------------N-------------------------
---------G--------------------------------------------------
------------------------------------------------------------
----------------------------------------------S-----C-------
-----------------G-----IVANNVQIKVV----------D----PK---SG----
----K-VQ---VG-PNQSGEIWIK-STMM-----MN-GYYRNPEATKS-TIDE-E-----
-------------GWLHSGDIGYVDEDGELFIIDRIKE--LIKY-R-G-YQ-IS--PGEI
EGVLIMHP-AV-LE-VAV--IS-I------------P-H-AI------------------
------------------------------------------------------------
-----------------D------------------------------------------
------------------------------------------D---E-H---P---L-A-
Y-VT-K----K-P------GA---------K-E-T-----------E----QE-----L-
----------------------------------------------I-------------
------------------D-F----V-A------------K-------N---------MM
D------H----Y-KLR---A---------------------------------------
------------------------GVI-------------FLDTFP---YT-GSGKIARK
D-LK-E----MA------------------------------------------------
---------------------
>ref|XP_003695326.1
------------------------------------------------------------
------------------------------------------------------------
------------------------------------------------------------
------------------------------------------------------------
------------------------------------------------------------
------------------------------------------------------------
------------------------------------------------------------
------------------------------------------------------------
-------------------------------V--GKLIFD-T-F-KS-------------
--K-P------N-F-V--WQ--V-D-AI------SGIEDNFSDICDRTIKCGLWM-Q-K-
HGVRKGDIVAICTHNHRDCIIPF-LATLY-------LGAI--------VN----------
PW---D----H--------L-MNIDM----A----------R--H--F--ITLSQPKIIF
V-NE-G--------SA-----E--------------------------------IA----
-----ME----AA-------------------K----IE---L---H----------D--
--T-----------K--------L-V-------CF-------------------------
----------------------------G-------------------------------
-----Y-----------------Y------------------------------------
------------P-------------------------------D---------------
-T------------------------T-----------------S------F--------
---T---E-------T--L----------------------------------K------
------Y-----------H-D-K------------S--------------------A---
------V------------A---------N------F-----------Q-----------
---C--T--D---------------I----D---D-P-S-----H------T--------
----G-----LIM--F---SS-G-TTG----M------P--KGVKL--S-----------
--H--------------------K--------------------S---------------
---I--------------------------------------------------------
--------------------------------------------LNIME-----------
--------------------------------I---------------R-----------
---------E-----------------------G-----------F--------------
------------P--------Y---N----I-------------------------Q-T-
--------------------------------------------Q---------------
------------------------------------------------------------
---------------------------------------------------------L--
-W--------F--------------------------------T-----------PL-Y-
----W----I------S-G----SFLNL--K---SI-----YF------H-IKK-I----
-----------S------------------------------------------A-----
----P-----------E-----F----------------------N--------------
------------------E----------K-I--A-C-E-I-I-EKYK--I-------D-
WI------M-L------S-----TS---MANR------FV---R-----Y-----D-CLH
D--YDIS-----NLKF--AIIGG----S---AL---N-R-E--T--QDIIKKY--L----
--P-N--T-----------M-IMQAYGMTEL-------------------G--------G
-------I-I----------T-------I--------Q----------S-----------
------S---------S---------------------------A--------------T
-------------S--------------------S-------------------------
---------G--------------------------------------------------
------------------------------------------------------------
----------------------------------------------S-----C-------
-----------------G-----IVISNCQIKII----------D----TE---TG----
----K-T----LG-PNQTGELCAK-TWTM-----MT-GYHKNLEATKD-IFDK-N-----
-------------GWLHSGDLAYYNENGEVFIVDRLKE--IIKY-K-G-YQ-IS--PNKI
ETLLQSHP-AV-LE-VGV--VG-I------------P-H-P-------------------
------------------------------------------------------------
-----------------I------------------------------------------
------------------------------------------Y---DEL---P---V-A-
F-IS-K----I-P------NK---------E-V-S-----------E----EE-------
----------------------------------------------L-------------
------------------S-KM---V-A------------N-------N---------MM
D------I----Y-KLR---G---------------------------------------
------------------------GIK-------------FLSSLP---HT-PSGKISRK
K-LR-A----MAKELT--------------------------------------------
---------------------
>ref|XP_012526208.1
------------------------------------------------------------
-------------------NP--K---------N-----------------------F--
----TI-----------------------------ENG-------I--------------
-YKG------------------------------L--------V----------------
--------------K-----H--------NL------------------G----------
---------------------N--------------------Y-----------------
-----------------------------------K----------------------S-
------------------------------------------------------------
-------------------------------L--GELMWT-S-I-KS-------------
--N-R------D-K-I--AQ--L-D-AR------TEETVSYAELQDKIVRCALWL-Q-K-
QGIKSGDVISVCTGNHLNSIVPC-LSATY-------INAI--------FN----------
PW---Y----E--------N-MDLQT----T----------L--H--Y--LEITSPKMIF
C-SE-K--------SV-----D--------------------------------VV----
-----LS----AI-------------------K----AK---N---F----------K--
--S-----------I--------V-V-------VF-------------------------
----------------------------G-------------------------------
-----K-----------------H------------------------------------
------------I-------------------------------S---------------
-A------------------------T-----------------S------F--------
---S---D-------I--L----------------------------------K------
------N-----------C-N-D------------A--------------------E---
------A------------A---------N------F-----------C-----------
---Y--I--K---------------L----D---N-I-K-----Q------T--------
----A-----CIM--H---SS-G-TTG----M------P--KGIEL--S-----------
--N--------------------Y--------------------A---------------
---M--------------------------------------------------------
------------------------------------------------------------
--------------------------------L---------------T-----------
---------F-----------------------S-----------Q--------------
------------T--------N---N----M-------------------------N---
--------------------------------------------V---------------
T---------------------N-------A---P-------------------------
---------------------------S-----------------------------L--
-W--------Y--------------------------------S-----------SL-Y-
----W----M------T-G----IIMNF--C---GI-----VQ------G-FKA-I----
-----------L------------------------------------------Y-----
----P-----------E-----F----------------------D--------------
------------------E----------E-M--T-C-R-L-I-EKYK--I-------P-
YV------F-L------S-----TS---MITR------LC---R-----S-----S-YIK
K--YSLS-----SLKV--ITCGG----T---SL---K-S-K--V--QEELRRT--L----
--P-H--V-----------Q-ILQCYGMTE--------------------L--------S
-------D-V----------G-------A--------M----------Q-----------
------L---------A---------------------------H--------------H
-------------K--------------------N-------------------------
---------G--------------------------------------------------
------------------------------------------------------------
----------------------------------------------S-----C-------
-----------------G-----TVVKNAQIKIV----------D----PE---SE----
----R-I----LG-PNQPGEICIK-LPSI-----MT-GYYRNPEATKN-AIDK-E-----
-------------GWMHSGDIAYIDKDGELFIIDRIKE--LIKY-R-G-FQ-VS--PGEI
ENVLLSHP-AV-SE-VAV--VG-V------------P-H-AI------------------
------------------------------------------------------------
-----------------D------------------------------------------
------------------------------------------D---E-H---P---L-A-
F-IN-K----Q-P------GA---------K-V-T-----------E----QE-----L-
----------------------------------------------I-------------
------------------D-F----V-A------------K-------N---------MM
D------N----C-KLR---A---------------------------------------
------------------------GVI-------------FLDRFP---YT-GSGKISKK
E-LK-E----MA------------------------------------------------
---------------------
>ref|XP_011872355.1
------------------------------------------------------------
------------------------------------------------------------
-----------------------------------ENG-------V--------------
-YKG------------------------------Q--------I----------------
--------------K-----H----------------------------L----------
---------------------T--------------------H-----------------
-----------------------------------Y----------------------K-
-S----------------------------------------------------------
-------------------------------L--GEIMWI-T-I-NN-------------
--H-G------D-K-I--AH--V-D-AC------TEETVTYAQLQDKVVRCALWL-Q-N-
QGIKSGDVISLCTGNHLNSIVPC-LSAAY-------INAI--------FN----------
PW---D----E--------N-MDLQT----V----------L--Y--C--LQITTPKMIF
C-SE-K--------SV-----N--------------------------------VV----
-----LS----VV-------------------K----EH---N---Y----------N--
--S-----------T--------V-V-------VF-------------------------
----------------------------G-------------------------------
-----K-----------------H------------------------------------
------------I-------------------------------G---------------
-A------------------------I-----------------S------F--------
---S---D-------I--L----------------------------------K------
------N-----------C-N-D------------A--------------------E---
------V------------A---------K------F-----------R-----------
---Y--L--E---------------L----D---N-V-K-----K------T--------
----A-----CIM--H---SS-G-TTG----M------P--KGIEL--S-----------
--N--------------------Y--------------------A---------------
---M--------------------------------------------------------
--------------------------------------------I---------------
--------------------------------I---------------------------
---------------------------------A-----------S--------------
------------Q--------Q---N----I-------------------------M-T-
--------------------------------------------M---------------
A---------------------N-------V---P-------------------------
---------------------------T-----------------------------L--
-W--------Y--------------------------------S-----------FL-C-
----W----L------S-G----VIMNF--N---GI-----CQ------G-TKA-I----
-----------I------------------------------------------F-----
----P-----------E-----F----------------------D--------------
------------------E----------E-M--T-C-R-L-I-EKYK--I-------Q-
AV------F-L------S-----TT---MIGL------LL---K-----S-----D-YVK
E--YSFL-----SLKI--ILSAG----S---II---I-P-H--V--QDSLRRI--L----
--P-H--V-----------Q-ISQCYGMTE--------------------L--------G
-------N-I----------A-------T--------L----------Q-----------
------L---------A---------------------------S--------------S
-------------K--------------------Y-------------------------
---------G--------------------------------------------------
------------------------------------------------------------
----------------------------------------------S-----C-------
-----------------G-----TVSKNVQIKIV----------H----PE---SG----
----K-I----LG-PNQSGEVCIK-APSI-----MT-GYYKNPEATKN-TIDK-E-----
-------------GWMHSGDIGYVDDDGELFIIYRIND--LIKY-R-N-YQ-IS--PGQI
ENVLTSHP-AV-LE-AAV--VG-V------------P-H-AT------------------
------------------------------------------------------------
-----------------D------------------------------------------
------------------------------------------D---E-H---P---V-A-
F-VT-I----K-S------GA---------K-V-T-----------E----QE-----L-
----------------------------------------------V-------------
------------------D-L----V-A------------K-------N---------ML
D------H----F-KLR---A---------------------------------------
------------------------GVI-------------FLDRLP---YT-STAKISKK
D-LK-S----MA------------------------------------------------
---------------------
>ref|XP_029155964.1
------------------------------------------------------------
-------------------NS--K---------A-----------------------F--
----TV-----------------------------QNN-------V--------------
-YKG------------------------------K--------V----------------
--------------S-----S----------------------------VVV--------
---------------------N--------------------Y-----------------
-----------------------------------N----------------------S-
------------------------------------------------------------
-------------------------------L--AELIWS-K-M-KS-------------
--N-G------D-K-I--AH--L-D-AC------TEKVVTYTKLQDKVVKCALWL-Q-K-
QEIKPGDVVTVCTHNHFDSIVPC-LAAIY-------VNAI--------FN----------
PW---Y----E--------G-MDLQT----A----------L--H--V--MQLTTPKVIF
C-SE-K--------PA-----N--------------------------------II----
-----LR----AI-------------------K----ES---N---F----------N--
--P-----------I--------V-V-------VF-------------------------
----------------------------G-------------------------------
-----D-----------------H------------------------------------
------------P-------------------------------D---------------
-A------------------------I-----------------T------F--------
---S---N-------I--L----------------------------------N------
------N-----------H-S-N------------A--------------------E---
------V------------T---------N------F-----------R-----------
---Y--V--E---------------I----D---N-I-K-----Q------T--------
----A-----CII--H---SS-G-TTG----M------P--KGVEM--S-----------
--N--------------------Y--------------------C---------------
---L--------------------------------------------------------
--------------------------------------------I---------------
--------------------------------I---------------------------
---------A-----------------------S-----------V--------------
------------D--------T---N----V-------------------------N---
--------------------------------------------L---------------
N---------------------N-------A---V-------------------------
---------------------------S-----------------------------I--
-W--------F--------------------------------S-----------SL-Y-
----W----F------S-G----IIMNL--K---SI-----VQ------G-ATV-I----
-----------L------------------------------------------Y-----
----P-----------E-----F----------------------D--------------
------------------E----------E-M--T-C-K-L-I-EKYK--V-------T-
VI------F-L------S-----PS---MINR------FL---K-----A-----G-YAK
K--YSLS-----SLAV--VICTG----A---II---K-P-K--V--QEEIRCI--L----
--P-Y--A-----------Q-MLQGFAMTE--------------------L--------G
-------G-L----------A-------T--------L----------Q-----------
------F---------P---------------------------H--------------H
-------------K--------------------A-------------------------
---------G--------------------------------------------------
------------------------------------------------------------
----------------------------------------------S-----C-------
-----------------G-----TVIENVEIKIV----------D----PE---NG----
----K-I----LD-PNNQGELWIK-TAII-----MN-GYYRNPEATKR-TVDE-E-----
-------------GWLHSGDIGYFDEDGELYIVDRIKE--LIKY-R-G-FQ-IS--PGQV
EGVLITHP-AV-ME-VAV--LA-V------------P-H-PI------------------
------------------------------------------------------------
-----------------D------------------------------------------
------------------------------------------D---E-H---P---I-A-
F-VT-K----V-P------DA---------K-V-T-----------E----QE-----L-
----------------------------------------------I-------------
------------------D-F----V-A------------N-------N---------MM
D------Q----Y-KLR---A---------------------------------------
------------------------GVI-------------FLDAFP---YT-GSGKIARK
E-LK-T----M-------------------------------------------------
---------------------
>ref|XP_011872356.1
------------------------------------------------------------
------------------------------------------------------------
-----------------------------------ENG-------V--------------
-YKG------------------------------Q--------V----------------
--------------K-----H----------------------------L----------
---------------------T--------------------H-----------------
-----------------------------------Y----------------------K-
-S----------------------------------------------------------
-------------------------------L--GEIMWI-T-I-NN-------------
--H-W------D-K-I--AH--V-D-AC------TEETVTYAQLQDKVVRCALWL-Q-K-
QGIKSGDVISLCTGNHLNSIVPC-LSAAY-------INAI--------FN----------
PW---N----E--------N-MDLQT----V----------L--Y--F--LQITTPKMIF
C-SE-K--------SV-----N--------------------------------VV----
-----LS----VV-------------------K----EH---N---Y----------N--
--S-----------T--------V-V-------VF-------------------------
----------------------------G-------------------------------
-----K-----------------H------------------------------------
------------V-------------------------------G---------------
-A------------------------I-----------------S------F--------
---S---D-------I--L----------------------------------K------
------N-----------C-N-D------------A--------------------E---
------V------------A---------K------F-----------R-----------
---Y--L--E---------------L----D---N-V-K-----K------T--------
----A-----CIM--H---SS-G-TTG----M------P--KGVEL--S-----------
--N--------------------Y--------------------A---------------
---M--------------------------------------------------------
--------------------------------------------I---------------
--------------------------------I---------------------------
---------------------------------A-----------S--------------
------------Q--------Q---N----I-------------------------M-T-
--------------------------------------------M---------------
A---------------------N-------V---P-------------------------
---------------------------T-----------------------------L--
-W--------Y--------------------------------S-----------CL-C-
----W----M------T-G----IIMNF--N---GI-----WQ------S-TKA-I----
-----------I------------------------------------------Y-----
----P-----------E-----F----------------------D--------------
------------------E----------E-M--T-C-R-L-I-EKYK--I-------Q-
AV------F-L------S-----TS---MISR------LL---K-----S-----D-YVK
E--YSFL-----SLKI--ILSSG----S---II---K-P-Q--V--QDSLGRI--L----
--P-H--V-----------Q-ISQCYGMTE--------------------L--------G
-------N-I----------A-------T--------L----------Q-----------
------L---------A---------------------------S--------------S
-------------K--------------------C-------------------------
---------G--------------------------------------------------
------------------------------------------------------------
----------------------------------------------S-----C-------
-----------------G-----TVSKNVQIKIV----------H----PE---SG----
----K-I----LG-PNQSGEVCIK-VPSI-----MT-GYYKNPEATKT-TIDK-E-----
-------------GWMHSGDIGYVDDDGELFIMDRIKD--LIKY-R-G-YQ-IS--PGQI
ENVLTSHP-AV-LE-AAV--VG-V------------P-H-AT------------------
------------------------------------------------------------
-----------------D------------------------------------------
------------------------------------------D---E-H---P---V-A-
F-VT-I----K-S------GA---------K-V-T-----------E----QE-----L-
----------------------------------------------V-------------
------------------D-L----V-A------------K-------N---------ML
D------H----F-KLR---A---------------------------------------
------------------------GVI-------------FLDRLP---YT-STAKISKK
D-LQ-S----MA------------------------------------------------
---------------------
>ref|XP_020290445.1
------------------------------------------------------------
---------------------------------D-----------------------F--
----TV-----------------------------ENN-------V--------------
-YKG------------------------------P--------V----------------
--------------V-----N----------------------------Y----------
---------------------T--------------------D----------------I
Y----------------------------------K----------------------S-
------------------------------------------------------------
-------------------------------I--GHMIWD-K-L-NS-------------
--H-G------N-K-I--AH--L-D-AR------TEETVTYEELQVKTVKCALWL-K-H-
QGIGRDDVVSICSNNHFNSIVPC-LSATY-------VAAI--------FN----------
TM---N----E--------D-MDLPT----A----------L--H--C--IKLIRPKAIF
C-TA-K--------PL-----D--------------------------------VI----
-----RK----AL-------------------K----ET---N---Y----------N--
--I-----------K--------V-I-------VF-------------------------
----------------------------D-------------------------------
-----D-----------------H------------------------------------
------------S-------------------------------D---------------
-A------------------------F-----------------S------F--------
---S---N-------I--L----------------------------------N------
------G-----------Y-S-D------------A--------------------E---
------V------------A---------N------F-----------R-----------
---Y--VKAE---------------E----N---S-L-K-----K------T--------
----A-----CIL--H---SS-G-TTG----M------P--KGVEI--S-----------
--N--------------------Y--------------------T---------------
---M--------------------------------------------------------
--------------------------------------------L---------------
--------------------------------V---------------L-----------
---------A-----------------------F-----------E--------------
------------D------------A----M-------------------------D-M-
--------------------------------------------N---------------
N---------------------E-------V---S-------------------------
---------------------------------------------------------L--
-W--------F--------------------------------S-----------SL-Y-
----W----M------S-G----VFLNL--E---AI-----AQ------G-STV-L----
-----------L------------------------------------------Y-----
----P-----------V-----F----------------------D--------------
------------------E----------Q-M--T-C-V-L-I-EKYK--V-------H-
TI------F-L------S-----TS---MMSR------FL---K-----A-----G-YIK
N--YSLS-----SLKV--ILVGG----A---IL---K-P-S--V--QEDLKNL--L----
--P-H--V-----------D-ILQAYGMTE--------------------V--------G
-------F-V----------T-------L--------Q----------N-----------
------S---------K---------------------------H--------------K
-------------S--------------------G-------------------------
---------S--------------------------------------------------
------------------------------------------------------------
----------------------------------------------S-------------
-----------------G-----TVVNNVQLKIV----------D----PD---TG----
----K-I----LG-PNQSGEVCVK-SANI-----MN-GYYNNPEETKK-TIDE-D-----
-------------GWLHTGDIGYVDEDGELFIWDRIKE--LMKY-R-G-FQ-IS--PGEI
EAVLSTHP-AV-CE-VAV--VG-VP-----------H-E-I-------------------
------------------------------------------------------------
-----------------D------------------------------------------
------------------------------------------N---D-R---P---L-A-
F-VT-K----K-S------GA---------K-V-T-----------E----QE-----L-
----------------------------------------------I-------------
------------------D-H----V-A------------N-------N---------MM
D------Q----Y-KLR---A---------------------------------------
------------------------GVI-------------FLESFS---YT-GSGKILKK
D-LK-A----MA------------------------------------------------
---------------------
>ref|XP_014235992.1
------------------------------------------------------------
------------------------------------------------------------
------------------------------------------------------------
------------------------------------------------------------
------------------------------------------------------------
------------------------------------------------------------
----------------------------------------------------------Q-
------------------------------------------------------------
-------------------------------F--GSFMIN-L-F-DS-------------
--A-P------N-H-V--AQ--I-D-AE------TGQSIRFEEMKDNIIRCAKWL-Q-K-
QCVTPNDVIAICTHNQFDVYVPC-MATFI-------IGAT--------LN----------
PW---P----N--------D-ITEES----V----------K--N--L--IELTNPKIMF
C-SE-E--------TV-----Q--------------------------------VV----
-----EK----VL-------------------S----AK---N---Y----------K--
--I-----------K--------V-V-------VF-------------------------
----------------------------G-------------------------------
-----N-----------------I------------------------------------
------------I-------------------------------G---------------
-Y------------------------Q-----------------S------L--------
---S---H-------I--M----------------------------------N------
------A-----------E-D-N------------K--------------------T---
------V------------L---------Q------F-----------V-----------
---P--P--R---------------L----K---N-L-Q-----N------K--------
----A-----VIL--F---SS-G-TTG----F------P--KAVAF--S-----------
--Y--------------------G--------------------S---------------
------------------------------------------------------------
------------------------------------------------------------
--------------------------------L---------------N-----------
---------H-----------------------I-----------L--------------
------------N--------N---C----IR------------------------N-A-
--------------------------------------------M---------------
A---------------------P-------S---T-------------------------
---------------------------C-----------------------------L--
-W--------Y--------------------------------S-----------SL-Y-
----W----I------T-G----LYYMI--S---SI-----IN------K-DTR-I----
-----------V------------------------------------------H-----
----R-----------K-----F----------------------T--------------
------------------P----------I-E--T-C-E-L-I-EKYK--V-------N-
WF------F-M------S-----SS---MISQ------FC---K-----N-----K-IIA
K--YNLE-----SLKI--IMTGG----T---KL---S-L-D--T--LSEFSKM--L----
--P-H--T-----------G-VYQTYGLTEI-------------------G--------G
-------G-A----------S-------F--------Q----------T-----------
------P---------K---------------------------C--------------R
-------------E--------------------I-------------------------
---------D--------------------------------------------------
------------------------------------------------------------
----------------------------------------------S-----V-------
-----------------G-----FVLPNVQIKII----------D----RR---NG----
----Q-T----LG-PNQPGELCIK-SLTM-----MS-GYYGNPEATKK-VIDP-Y-----
-------------GWLHSGDIAYYKENGEVMIVERLKE--IIKC-R-G-HQ-IA--PCEI
EHVLMRHP-GV-ME-VAV--VS-I------------P-HDS-------------------
------------------------------------------------------------
-----------------D------------------------------------------
------------------------------------------N---E-R---P---V-A-
I-VK-R----T-P------GF---------Q-I-S-----------E----EE-------
----------------------------------------------L-------------
------------------V-E----MSA------------K-------S---------LG
N------H----K-KLS---G---------------------------------------
------------------------GVK-------------FVKSLP---YT-GSGKIHRN
I-VK-E----LA------------------------------------------------
---------------------
>ref|XP_029155965.1
------------------------------------------------------------
------------------------------------------------------------
------------------------------------------------------------
------------------------------------------------------------
------------------------------------------------------------
------------------------------------------------------------
------------------------------------------------------------
------------------------------------------------------------
-------------------------------------------M-KS-------------
--N-G------D-K-I--AH--L-D-AC------TEKVVTYTKLQDKVVKCALWL-Q-K-
QEIKPGDVVTVCTHNHFDSIVPC-LAAIY-------VNAI--------FN----------
PW---Y----E--------G-MDLQT----A----------L--H--V--MQLTTPKVIF
C-SE-K--------PA-----N--------------------------------II----
-----LR----AI-------------------K----ES---N---F----------N--
--P-----------I--------V-V-------VF-------------------------
----------------------------G-------------------------------
-----D-----------------H------------------------------------
------------P-------------------------------D---------------
-A------------------------I-----------------T------F--------
---S---N-------I--L----------------------------------N------
------N-----------H-S-N------------A--------------------E---
------V------------T---------N------F-----------R-----------
---Y--V--E---------------I----D---N-I-K-----Q------T--------
----A-----CII--H---SS-G-TTG----M------P--KGVEM--S-----------
--N--------------------Y--------------------C---------------
---L--------------------------------------------------------
--------------------------------------------I---------------
--------------------------------I---------------------------
---------A-----------------------S-----------V--------------
------------D--------T---N----V-------------------------N---
--------------------------------------------L---------------
N---------------------N-------A---V-------------------------
---------------------------S-----------------------------I--
-W--------F--------------------------------S-----------SL-Y-
----W----F------S-G----IIMNL--K---SI-----VQ------G-ATV-I----
-----------L------------------------------------------Y-----
----P-----------E-----F----------------------D--------------
------------------E----------E-M--T-C-K-L-I-EKYK--V-------T-
VI------F-L------S-----PS---MINR------FL---K-----A-----G-YAK
K--YSLS-----SLAV--VICTG----A---II---K-P-K--V--QEEIRCI--L----
--P-Y--A-----------Q-MLQGFAMTE--------------------L--------G
-------G-L----------A-------T--------L----------Q-----------
------F---------P---------------------------H--------------H
-------------K--------------------A-------------------------
---------G--------------------------------------------------
------------------------------------------------------------
----------------------------------------------S-----C-------
-----------------G-----TVIENVEIKIV----------D----PE---NG----
----K-I----LD-PNNQGELWIK-TAII-----MN-GYYRNPEATKR-TVDE-E-----
-------------GWLHSGDIGYFDEDGELYIVDRIKE--LIKY-R-G-FQ-IS--PGQV
EGVLITHP-AV-ME-VAV--LA-V------------P-H-PI------------------
------------------------------------------------------------
-----------------D------------------------------------------
------------------------------------------D---E-H---P---I-A-
F-VT-K----V-P------DA---------K-V-T-----------E----QE-----L-
----------------------------------------------I-------------
------------------D-F----V-A------------N-------N---------MM
D------Q----Y-KLR---A---------------------------------------
------------------------GVI-------------FLDAFP---YT-GSGKIARK
E-LK-T----M-------------------------------------------------
---------------------
>ref|XP_012059653.1
------------------------------------------------------------
------------------------------------------------------------
------------------------------------------------------------
------------------------------------------------------------
------------------------------------------------------------
------------------------------------------------------------
-----------------------------------K----------------------S-
------------------------------------------------------------
-------------------------------L--GEKLWI-R-I-KS-------------
--H-G------N-K-I--AY--L-D-AC------TEETITYAELQDKVVRCALWL-Q-K-
QGIKSGDVISLCTGNHLNSIVPC-LSAAY-------INAI--------FN----------
PW---N----E--------N-MDLHT----A----------L--H--V--LRLTTPKVIF
C-SE-K--------AV-----D--------------------------------VI----
-----LS----AI-------------------K----EE---K---C----------N--
--P-----------T--------I-V-------IF-------------------------
----------------------------G-------------------------------
-----K-----------------H------------------------------------
------------V-------------------------------D---------------
-V------------------------I-----------------S------F--------
---F---D-------I--L----------------------------------R------
------N-----------C-N-D------------V--------------------E---
------V------------A---------N------F-----------R-----------
---Y--I--E---------------L----D---D-I-K-----K------T--------
----A-----CIL--H---SS-G-TTG----M------P--KGVEL--S-----------
--N--------------------Y--------------------A---------------
---L--------------------------------------------------------
--------------------------------------------L---------------
--------------------------------I---------------------------
---------------------------------------------T--------------
------------H--------K---N----I-------------------------L-D-
--------------------------------------------V---------------
A---------------------N-------M---T-------------------------
---------------------------L-----------------------------L--
-W--------F--------------------------------S-----------SL-Y-
----W----I------T-G----TILNL--N---MI-----MQ------G-SLA-I----
-----------L------------------------------------------Y-----
----P-----------E-----F----------------------N--------------
------------------E----------E-I--T-C-R-L-I-EKYK--V-------S-
FI------F-L------S-----TS---MINR------FL---K-----A-----G-YVK
K--YFLS-----SLKI--ILSSG----A---II---K-P-K--V--QEELRCI--L----
--P-H--V-----------D-ILHIYGMTE--------------------V--------S
-------F-I----------T-------C--------Q----------L-----------
------S---------S---------------------------H--------------K
-------------N----------------------------------------------
---------G--------------------------------------------------
------------------------------------------------------------
----------------------------------------------S-----C-------
-----------------G-----VIIENVQMKII----------D----PE---NG----
----K-I----LG-PNQSGEIWVK-SITM-----MN-GYYRNPEATKH-TIDE-E-----
-------------GWLHTGDIGYIDEDGELFIIGRIKE--LIKY-R-G-YQ-IS--PVEI
ENMLILHP-AV-LE-AAI--IG-V------------P-H-AL------------------
------------------------------------------------------------
-----------------D------------------------------------------
------------------------------------------D---E-H---P---L-A-
Y-VI-K----R-P------GA---------K-V-T-----------E----QE------L
IDF-------------------------------------------V-------------
------------------A-R----N-M------------M-------D---------HY
K------L----R-------A---------------------------------------
------------------------GVI-------------FLDNFP---YT-GSGKISKK
D-LK-E----M-------------------------------------------------
---------------------
>ref|XP_025992872.1
------------------------------------------------------------
------------------------------------------------------------
------------------------------------------------------------
------------------------------------------------------------
------------------------------------------------------------
------------------------------------------------------------
------------------------------------------------------------
------------------------------------------------------------
----------------------------------GELMWT-S-I-RN-------------
--N-G------D-K-I--AQ--L-D-AC------TEETVTYSELQNKVVRCALWL-Q-K-
QGIKSGDVITVCTGNHTNSIVPC-LSAAY-------INAI--------FN----------
PW---Y----E--------N-MDSKT----T----------L--Y--Y--LQMTTPKIIF
C-SE-K--------SV-----H--------------------------------AV----
-----LS----AV-------------------K----KQ---N---Y----------S--
--C-----------K--------V-V-------VF-------------------------
----------------------------G-------------------------------
-----K-----------------H------------------------------------
------------A-------------------------------G---------------
-A------------------------T-----------------S------F--------
---F---D-------I--L----------------------------------K------
------N-----------C-N-D------------A--------------------E---
------M------------A---------N------F-----------R-----------
---Y--V--K---------------L----D---D-I-K-----Q------T--------
----A-----CIL--H---SS-G-TTG----M------P--KGIEL--S-----------
--N--------------------Y--------------------S---------------
---M--------------------------------------------------------
--------------------------------------------I---------------
--------------------------------A---------------L-----------
---------V-----------------------Q-----------T--------------
------------N--------N---M--------------------------------N-
--------------------------------------------L---------------
T---------------------S-------K---P-------------------------
---------------------------T-----------------------------L--
-W--------Y--------------------------------S-----------SL-Y-
----W----L------T-G----IVMNF--C---GI-----AQ------S-FTA-I----
-----------I------------------------------------------Y-----
----P-----------E-----F----------------------D--------------
------------------E----------E-M--T-C-R-L-I-EKYK--I-------Q-
DM------F-L------S-----TS---MINR------LL---K-----S-----G-CVK
K--YSLS-----SLKS--IKCGG----T---SV---K-A-I--V--QEELKRI--L----
--P-H--V-----------Q-ILQGFGMTE--------------------L--------G
-------D-V----------A-------L--------L----------Q-----------
------L---------P---------------------------N--------------S
-------------K--------------------N-------------------------
---------G--------------------------------------------------
------------------------------------------------------------
----------------------------------------------S-----C-------
-----------------G-----VLVKNVQMKIV----------D----PE---SG----
----K-I----LG-PNQPGEIYFK-HQSI-----MT-GYYKNPEATKN-AVDE-E-----
-------------GWVHSGDIGYVDKDGEVFIVGRIKE--LIKY-R-N-YQ-VS--PGEI
ENVLHSHP-AV-LE-VAV--IG-V------------P-H-EI------------------
------------------------------------------------------------
-----------------D------------------------------------------
------------------------------------------D---E-H---P---L-A-
F-VS-K----K-P------EA---------K-V-T-----------E----QE-------
---L------------------------------------------I-------------
------------------D-F----V-A------------K-------N---------MT
D------I----Y-KLR---A---------------------------------------
------------------------GVI-------------FLDRFP---YT-ATGKMSKK
D-LK-G----MAKELLK-------------------------------------------
---------------------
>gb|KOC67444.1
------------------------------------------------------------
------------------------------------------------------------
-----------------------------------ENN-------V--------------
-LKG------------------------------K--------L----------------
--------------S-----S----------------------------C----------
---------------------D--------------------T-----------------
-----------------------------------Q-FS-------------------S-
------------------------------------------------------------
-------------------------------V--GKLLLD-T-L-RS-------------
--N-P------D-V-I--GQ--V-D-TI------TGAKDSFANIADRAVRCALWM-Q-K-
QGVGKGDIVTISSHNHLDAIVPF-LAALF-------LGAI--------VN----------
PW---D----Y--------E-MNIQL----A----------R--H--F--MTLVQPKVIF
A-NE-K--------SA-----G--------------------------------VA----
-----ME----AA-------------------K----IE---F---F----------H--
--P-----------I--------M-V-------SF-------------------------
----------------------------G-------------------------------
-----D-----------------Y------------------------------------
------------L-------------------------------G---------------
-T------------------------T-----------------S------I--------
---S---E-------I--L----------------------------------K------
------G-----------H-D-K------------S--------------------A---
------V------------D---------Q------F-----------S-----------
---C--N--E---------------V----E---D-S-S-----K------T--------
----A-----LIL--F---SS-G-TTG----L------P--KGVQL--P-----------
--Q--------------------R--------------------A---------------
---L--------------------------------------------------------
--------------------------------------------L---------------
--------------------------------N---------------M-----------
---------L-----------------------Q-----------R--------------
------------R--------D---S----V-------------------------N---
--------------------------------------------L---------------
S---------------------A-------H---L-------------------------
---------------------------P-----------------------------L--
-W--------F--------------------------------S-----------SL-Y-
----W----V------S-A----SLLIL--T---SL-----YS------R-STR-I----
-----------L------------------------------------------A-----
----P-----------E-----F----------------------D--------------
------------------E----------K-T--T-C-E-I-V-EKFQ--V-------T-
WM------L-L------S-----TS---MSNR------FA---R-----F-----N-RLH
D--YNLS-----SLKI--LFTGG----A---SL---N-K-E--S--QDLLRKQ--L----
--P-H--T-----------T-ILQAYGMTE--------------------L--------G
-------G-L----------V-------S--------S----------Q-----------
------L---------A---------------------------N--------------S
-------------S--------------------S-------------------------
---------G--------------------------------------------------
------------------------------------------------------------
----------------------------------------------S-----C-------
-----------------G-----VVNANCEIKIV----------D----PE---TG----
----K-M----LG-ANQNGELCAK-SATM-----MT-GYYKNPEATKN-IMDK-D-----
-------------GWLHSGDLGYYTDNGEIFIVDRLKE--IIKY-R-G-QQ-IT--PNVI
ENLLQSHP-AV-LE-VAV--VS-I------------P-H-PT------------------
------------------------------------------------------------
-----------------D------------------------------------------
------------------------------------------D---E-H---P---I-A-
F-VS-K----V-N------DK---------D-V-T-----------A----EE-------
----------------------------------------------L-------------
------------------M-Q----M-V------------A-------S-----------
N------L----M-DHY---KLRG------------------------------------
------------------------GVK-------------FLPKLP---HT-HSGKISRK
E-LK-A----IA------------------------------------------------
---------------------
>ref|XP_017893188.1
----------------------------------------------------NG------
------------K--GTSNDE--P---------L-----------------------F--
----TI-----------------------------EDN-------I--------------
-LKG------------------------------R--------V----------------
--------------V-----K----------------------------I----------
---------------------D--------------------S-----------------
-----------------------------------K-YT-------------------S-
------------------------------------------------------------
-------------------------------I--GKLLFD-S-L-RN-------------
--K-P------D-F-I--GQ--V-D-TI------TGNEDTFGEIADRAVKCALWL-Q-K-
YGVGKGDVVAISTHNHLDAVVPY-FATFF-------LGAI--------AN----------
PW---D----Y--------E-MNIQL----A----------R--H--F--IKLTQPKVIF
A-NE-K--------SV-----S--------------------------------VI----
-----ME----AS-------------------K----IE---V---F----------H--
--T-----------K--------V-V-------SF-------------------------
----------------------------S-------------------------------
-----G-----------------F------------------------------------
------------P-------------------------------G---------------
-T------------------------I-----------------P------F--------
---S---D-------V--L----------------------------------K------
------D-----------H-T-E------------S--------------------A---
------V------------V---------N------F-----------E-----------
---C-----K---------------Q----I---E-D-H-----L------T--------
----A-----LIL--F---SS-G-TTD----L------P--KGTQL--S-----------
--N--------------------R--------------------A---------------
---L--------------------------------------------------------
--------------------------------------------L---------------
--------------------------------N---------------V-----------
---------M-----------------------E-----------L--------------
------------N--------E---N----F---------------------------A-
--------------------------------------------L---------------
S---------------------T-------T---T-------------------------
---------------------------P-----------------------------M--
-W--------F--------------------------------S-----------SL-Y-
----W----V------S-G----SLLSL--K---SI-----TS------Y-SKK-I----
-----------I------------------------------------------A-----
----P-----------D-----F----------------------D--------------
------------------E----------K-T--A-C-E-L-I-EKFQ--V-------S-
WL------M-L------S-----TS---MSNR------LV---R-----Y-----N-HLH
E--YNLS-----SLKT--LLTGG----A---IL---T-K-E--S--EELMRKN--L----
--P-N--T-----------R-IIQAYGMTE--------------------L--------C
-------G-L----------V-------L--------I----------Q-----------
------L---------P---------------------------D--------------T
-------------V--------------------S-------------------------
---------G--------------------------------------------------
------------------------------------------------------------
----------------------------------------------S-----C-------
-----------------G-----VISTNCQAKIV----------D----PG---TG----
----N-V----LG-PNQPGELCVK-SWSM-----MT-GYYRNPEATKA-TIDK-E-----
-------------GWMHTGDLAYYNEKGEFFIIDRLKE--LIKY-Q-G-HQ-MT--PVEI
ETVLHSHP-AV-LE-VAV--VG-I------------P-H-PT------------------
------------------------------------------------------------
-----------------D------------------------------------------
------------------------------------------D---E-H---P---V-A-
F-VS-K----V-P------NK---------E-V-S-----------A----EE-------
----------------------------------------------L-------------
------------------I-K----I-V------------EM------N---------LM
D------H----H-KLR---G---------------------------------------
------------------------GVK-------------FLPTLP---HT-HSGKIARK
E-LR-A----VA------------------------------------------------
---------------------
>ref|XP_025262011.1
------------------------------------------------------------
-------------------NS--K---------N-----------------------F--
----TV-----------------------------ENN-------V--------------
-YKG------------------------------R--------I----------------
--------------S-----S----------------------------YIP--------
---------------------N--------------------Y-----------------
-----------------------------------K----------------------N-
------------------------------------------------------------
-------------------------------L--GEIIWS-K-I-NS-------------
--N-A------D-K-I--AH--L-D-AC------TEKVVTYAKLQDKIVRCALWL-Q-K-
QGIKSGDVVSVCTNNHLNSIVPC-LAAIY-------VNAI--------FN----------
PW---D----E--------N-MNLKT----S----------L--H--V--MRLTTPKIIF
C-SE-K--------SV-----N--------------------------------VI----
-----LS----TI-------------------N----EI---D---Y----------N--
--P-----------T--------V-V-------VF-------------------------
----------------------------G-------------------------------
-----N-----------------H------------------------------------
------------S-------------------------------D---------------
-A------------------------I-----------------S------F--------
---S---D-------I--L----------------------------------N------
------M-----------Y-M-D------------S--------------------E---
------V------------A---------N------F-----------R-----------
---Y--I--E---------------P----E---D-I-K-----Q------T--------
----V-----CIM--H---SS-G-TTG----M------P--KGVEI--S-----------
--N--------------------Y--------------------C---------------
---L--------------------------------------------------------
--------------------------------------------L---------------
--------------------------------H---------------I-----------
---------S-----------------------E-----------V--------------
------------K--------R---K----V-------------------------C-Q-
--------------------------------------------I---------------
N---------------------E-------V-----------------------------
---------------------------L-----------------------------I--
-W--------F--------------------------------T-----------SL-Y-
----W----I------S-G----IIMNL--T---AI-----AQ------G-AKV-I----
-----------L------------------------------------------Y-----
----P-----------E-----F----------------------D--------------
------------------E----------E-M--T-C-R-L-I-EKYK--I-------T-
MM------I-L------N-----TS---MVNR------FL---Q-----A-----G-YIK
K--YSLS-----SLKF--LICIG----S---IL---K-S-K--T--QEEIKCI--L----
--P-H--V-----------Q-ILQGYGMTE--------------------I--------C
-------R-I----------G-------T--------L----------Q-----------
------L---------S---------------------------N--------------H
-------------K--------------------N-------------------------
---------G--------------------------------------------------
------------------------------------------------------------
----------------------------------------------S-----C-------
-----------------G-----TVAENTQIKIV----------D----PE---SG----
----K-V----LG-PNNPGELCIK-TMTL-----MN-GYYRNPEATKS-IIDE-E-----
-------------GWLHSGDIGYFDEDGELFIIDRIKE--LIKY-R-G-YQ-IS--PAEI
EAVLMSHP-AV-LD-AAV--IG-V------------P-H-AM------------------
------------------------------------------------------------
-----------------D------------------------------------------
------------------------------------------D---E-H---P---I-A-
Y-VT-K----M-P------GA---------Q-V-T-----------E----QE-------
---L------------------------------------------I-------------
------------------D-L----V-A------------N-------N---------MT
D------Q----Y-QLR---D---------------------------------------
------------------------GVI-------------FLDTFP---YT-GSGKIAKK
E-LK-A----MA---------EL-------------------------------------
---------------------
>ref|XP_025262011.1
------------------------------------------------------------
------------------------------------------------------------
----TV-----------------------------KNN-------V--------------
-YKG------------------------------E--------I----------------
--------------T-----T----------------------------S----------
---------------------N--------------------R-----------------
-----------------------------------K----------------------S-
------------------------------------------------------------
-------------------------------I--GEMMWN-K-I-KS-------------
--H-R------D-K-I--VH--L-D-AC------TEQVVTYAELQDKVIRCALWL-Q-E-
QGIESKDVVTVCTSNHFNTFVPC-LAAIY-------VNAI--------FN----------
PW---N----E--------N-MDLQN----I----------L--H--V--MQLTTPKVIF
C-SE-K--------SV-----N--------------------------------VI----
-----LS----AI-------------------K----ES---D---H----------N--
--P-----------T--------V-V-------IF-------------------------
----------------------------G-------------------------------
-----D-----------------H------------------------------------
------------F-------------------------------N---------------
-A------------------------I-----------------S------F--------
---S---D-------I--L----------------------------------S------
------M-----------Y-S-D------------D--------------------K---
------V------------A---------T------F-----------Q-----------
---Y--V--E---------------C----N---D-M-R-----K------T--------
----M-----CIM--H---SS-G-TTG----M------P--KGVEL--S-----------
--N--------------------Y--------------------C---------------
---L--------------------------------------------------------
------------------------------------------------------------
--------------------------------L---------------H-----------
---------I-----------------------S-----------E--------------
------------D--------K---N----I-------------------------Y-L-
--------------------------------------------T---------------
D---------------------A-------V---A-------------------------
---------------------------I--------------------------------
-W--------F--------------------------------S-----------SL-Y-
----W----I------T-G----IMMNL--M---AI-----AQ------G-AKI-I----
-----------L------------------------------------------Y-----
----P-----------E-----F----------------------E--------------
------------------E----------E-A--I-C-P-L-I-EKYK--I-------T-
MA------F-L------S-----TN---MINR------LL---R-----T-----D-HIK
K--FSLS-----TLKV--ILFGG----A---VI---K-S-K--V--HEEIRCI--L----
--S-H--V-----------Q-ILQVFGMTE--------------------F--------G
-------F-C----------A-------M--------Q----------C-----------
------S---------N---------------------------H--------------K
-------------N----------------------------------------------
---------G--------------------------------------------------
------------------------------------------------------------
----------------------------------------------S-----C-------
-----------------G-----TVLQDAQLKIV----------D----VE---NG----
----K-T----LG-PNNLGELWIK-TPTL-----MN-GYYRNSEVTKS-TIDN-E-----
-------------GWLHSGDIGYIDEDGELFVIDRIKD--LIKY-R-G-YQ-IS--PGEI
ENVLMSHP-AV-LE-VAV--IG-V------------P-H-A-------------------
------------------------------------------------------------
-----------------T------------------------------------------
------------------------------------------N---D-H---P---I-A-
F-VT-K----I-P------GG---------E-V-T-----------E----QE-------
----------------------------------------------I-------------
------------------D-L----V-A------------D-------N---------MM
D------Q----Y-KLR---A---------------------------------------
------------------------GVI-------------FLNALP---RT-NSGKIAKK
E-LR-A----MA------------------------------------------------
---------------------
>ref|XP_018393717.1
------------------------------------------------------------
------------------VDK--K---------N-----------------------F--
----TM-----------------------------ENG-------V--------------
-YKG------------------------------QET------Y----------------
--------------Q-----S----------------------------I----------
---------------------Q--------------------Y-----------------
-----------------------------------K----------------------S-
------------------------------------------------------------
-------------------------------L--GELMWV-S-I-TN-------------
--Y-E------D-K-I--AH--L-D-AR------TDETFTYGELQDKAVRCALWL-Q-K-
QGIKCGDVISVCTSNQPNSIVPC-IAAAY-------INAI--------FN----------
PW---N----E--------D-MDLPT----A----------L--H--V--LQLTTPKVIF
C-SE-K--------SV-----N--------------------------------VI----
-----LS----AM-------------------K----EK---N---C----------N--
--P-----------M--------V-V-------VF-------------------------
----------------------------G-------------------------------
-----N-----------------H------------------------------------
------------A-------------------------------S---------------
-V------------------------I-----------------S------L--------
---S---D-------I--L----------------------------------R------
------N-----------C-N-N------------A--------------------E---
------A------------A---------N------F-----------R-----------
---Y--I--E---------------L----D---D-V-K-----K------T--------
----A-----CIM--H---SS-G-TTG----M------P--KGVEL--S-----------
--N--------------------H--------------------T---------------
---T--------------------------------------------------------
--------------------------------------------I---------------
--------------------------------L----------------VL---------
---------V-----------------------C-----------Q--------------
------------D--------T---N------------------------------K-N-
--------------------------------------------I---------------
S---------------------N-------M---S-------------------------
---------------------------L-----------------------------L--
-W--------F--------------------------------S-----------SL-S-
----W----V------T-G----VLLNL--I---TI-----EQ------G-NKV-I----
-----------I------------------------------------------Y-----
----P-----------E-----F----------------------N--------------
------------------E----------E-M--T-C-R-L-I-EKYK--V-------E-
VL------F-F------S-----TS---LLSR------FL---R-----A-----N-CIK
K--YTLS-----SLKV--IVYGG----A---IM---N-Q-K--V--QKELKYT--L----
--P-R--V-----------K-IFQGYGMTE--------------------A--------G
-------G-P----------V-------T--------T----------Q-----------
------Q---------L---------------------------H--------------Q
-------------K--------------------N-------------------------
---------G--------------------------------------------------
------------------------------------------------------------
----------------------------------------------S-----C-------
-----------------G-----IVITNVQIKIV----------D----RE---SG----
----K-V----LE-QNQSGEIWLK-SATM-----MT-GYYKNPEATKS-TIDE-E-----
-------------GWLHTGDIGYVDEDGELFIIDRIKE--LIKY-R-G-YQ-IS--PGEI
ESTLMSHP-AV-LE-VAV--LG-V------------P-H-AL------------------
------------------------------------------------------------
-----------------D------------------------------------------
------------------------------------------N---E-H---P---L-A-
Y-VT-K----R-P------GI---------E-V-T-----------E----QE-------
---L------------------------------------------I-------------
------------------D-F----V-A------------K-------N---------ME
D------R----C-KLR---A---------------------------------------
------------------------GVI-------------FMDSFP---YT-GSGKISRK
D-LK-E----M-------------------------------------------------
---------------------
>ref|XP_018393717.1
------------------------------------------------------------
------------------------------------------------------------
------------------------------------------------------------
------------------------------------------------------------
------------------------------------------------------------
------------------------------------------------------------
------------------------------------------------------------
------------------------------------------------------------
------------------------------------------------------------
------------------------------------------------------------
------------------------------------------------------------
------------------------------------------------------------
------------------------------------------------------------
------------------------------------------------------------
------------------------------------------------------------
------------------------------------------------------------
------------------------------------------------------------
------------------------------------------------------------
------------------------------------------------------------
------------------------------------------------------------
------------------------------------------------------------
------------------------------------------------------------
------------------------------------------------------------
------------------------------------------------------------
------------------------------------------------------------
------------------------------------------------------------
------------------------------------------------------------
------------------------------------------------------------
---------M-----------------------T-----------E--------------
------------N--------N---N----L-------------------------D---
--------------------------------------------M---------------
S---------------------N-------V---P-------------------------
---------------------------T-----------------------------L--
-W--------F--------------------------------S-----------SL-Y-
----W----I------S-G----VMLNV--K---AI-----SQ------G-ATV-I----
-----------L------------------------------------------Y-----
----S-----------E-----F----------------------D--------------
------------------E----------D-V--T-C-Q-L-I-EKYK--V-------A-
VM------F-L------S-----SS---MINR------FV---R-----A-----G-YIK
K--YSLP-----SLKV--ILGGG----A---II---K-P-K--V--QEELRRT--L----
--P-H--V-----------Q-ILQGYGMTE--------------------V--------G
-------G-L----------A-------T--------C----------Q-----------
------L---------P---------------------------N--------------H
-------------K--------------------N-------------------------
---------G--------------------------------------------------
------------------------------------------------------------
----------------------------------------------S-----C-------
-----------------G-----IVVKNVQIKIV----------D----PE---SG----
----K-V----LD-PNQSGEIWLK-SAVM-----MT-GYYRNPEATKS-TIDE-E-----
-------------GWLHTGDIGYIDEDGELFIIDRIKE--LIKY-R-G-YH-IS--PGEI
EGVLISHP-AV-LE-AAV--IS-I------------P-H-T-------------------
------------------------------------------------------------
-----------------D------------------------------------------
------------------------------------------D---E-H---P---L-A-
Y-IT-K----K-P------GA---------K-E-T-----------E----QE-------
----------------------------------------------I-------------
------------------D-F----V-A------------K-------N---------MM
D------H----Y-KLR---A---------------------------------------
------------------------GII-------------FLDVFP---YT-GSGKIARK
D-LK-E----MA------------------------------------------------
---------------------
>ref|XP_018393717.1
------------------------------------------------------------
------------------------------------------------------------
------------------------------------------------------------
------------------------------------------------------------
------------------------------------------------------------
------------------------------------------------------------
-----------------------------------K----------------------S-
------------------------------------------------------------
-------------------------------L--GEIIWH-N-I-RR-------------
--H-G------E-K-I--AH--L-D-AC------TEETVTYAKLQDKVVRCALWL-Q-K-
QGIKSDDIISVCTGNHLNSIVPC-LSAAY-------INVI--------FN----------
SW---D----E--------D-INLKT----A----------L--H--I--LRLIMPKVIF
C-SE-K--------SV-----D--------------------------------VV----
-----LS----AI-------------------K----EQ---N---C----------N--
--T-----------M--------I-V-------VF-------------------------
----------------------------G-------------------------------
-----K-----------------H------------------------------------
------------V-------------------------------D---------------
-A------------------------I-----------------S------F--------
---S---D-------I--L----------------------------------S------
------N-----------Y-N-D------------V--------------------E---
------V------------A---------N------F-----------R-----------
---Y--I--D---------------L----V---D-V-K-----K------T--------
----A-----CIL--L---SS-G-TSG----M------P--KGVEL--S-----------
--N--------------------Y--------------------A---------------
---L--------------------------------------------------------
--------------------------------------------L---------------
--------------------------------L---------------------------
------------------------------------------------------------
------------------------------------------------------------
------------------------------------------------------------
------------------------------------------------------------
------------------------------------------------------------
------------------------------------------------------------
------------------------------------------------------------
------------------------------------------------------------
------------------------------------------------------------
------------------------------------------------------------
------------------------------------------------------------
------------------------------------------------------------
------------------------------------------------------------
------------------------------------------------------------
------------------------------------------------------------
------------------------------------------------------------
------------------------------------------------------------
------------------------------------------------------------
------------------------------------------------------------
------------------------------------------------------------
------------------------------------------------------------
------------------------------------------------------------
------------------------------------------------------------
------------------------------------------------------------
------------------------------------------------------------
------------------------------------------------------------
------------------------------------------------------------
------------------------------------------------------------
------------------------------------------------------------
------------------------------------------------------------
------------------------------------------------------------
------------------------------------------------------------
---------------------
>ref|XP_014487959.1
------------------------------------------------------------
------------------------------------------------------------
-----------------------------------ENN-------V--------------
-YKG------------------------------P--------T----------------
--------------S-----P----------------------------Y----------
---------------------S--------------------G----------------T
Y----------------------------------K----------------------S-
------------------------------------------------------------
-------------------------------I--GEMVWK-K-I-NG-------------
--F-S------D-K-I--AQ--F-D-AR------TKETVTYKELQKKIAKCALWL-Q-E-
QGIKPDDVVSVCTHNHVNALVPC-LAATY-------VNAI--------FN----------
PW---D----E--------E-MNLPT----A----------L--H--V--LQLTTPKIIF
C-NE-N--------ST-----N--------------------------------VV----
-----LQ----AI-------------------H----ET---K---C----------S--
--P-----------K--------V-V-------VF-------------------------
----------------------------G-------------------------------
-----S-----------------H------------------------------------
------------P-------------------------------K---------------
-T------------------------I-----------------S------F--------
---A---S-------I--L----------------------------------S------
------G-----------Y-S-D------------A--------------------Q---
------A------------A---------H------F-----------R-----------
---Y--V--E---------------N----D---N-M-K-----K------A--------
----V-----CIL--H---SS-G-TTG----M------P--KGVEM--S-----------
--N--------------------Y--------------------A---------------
---M--------------------------------------------------------
------------------------------------------------------------
--------------------------------L---------------S-----------
---------M-----------------------N-----------A--------------
------------D--------S---V----I-------------------------D---
--------------------------------------------L---------------
N---------------------E-------M---V-------------------------
---------------------------S-----------------------------L--
-W--------F--------------------------------S-----------SL-Y-
----W----I------S-G----TILSL--K---AI-----SQ------G-AKI-I----
-----------I------------------------------------------Y-----
----P-----------E-----F----------------------D--------------
------------------E----------E-M--T-C-I-L-I-EKYK--V-------T-
WL------F-I------G-----TS---MTNR------LI---K-----A-----G-YVK
N--YSLL-----SLKM--IFCGG----A---IL---H-Q-E--T--QRDLKHI--L----
--P-H--V-----------E-ILQGYGMTE--------------------I--------G
-------G-I----------A-------T--------C----------Q-----------
------N---------S---------------------------Y--------------H
-------------K--------------------A-------------------------
---------G--------------------------------------------------
------------------------------------------------------------
----------------------------------------------S-----C-------
-----------------G-----IPVLNVQLKIA----------D----SN---SG----
----K-A----LG-PNQMGEAWLK-SNNI-----MN-GYYRNPEATRS-TIDE-E-----
-------------GWLHSGDLCYIDEDGELFVIDRLKD--LIKY-R-G-HQ-IS--PAEV
ETVLLTHP-AI-LE-VAV--VA-V------------P-H-PT------------------
------------------------------------------------------------
-----------------D------------------------------------------
------------------------------------------D---E-H---P---I-A-
Y-AT-K----K-P------GA---------E-V-TE----------K----EI-------
----------------------------------------------I-------------
------------------N-F----V-A------------N-------N---------MM
D------H----F-KLR---A---------------------------------------
------------------------GVV-------------FLDTFP---YT-GSGKIAKK
E-LK-A----MA------------------------------------------------
---------------------
>ref|XP_011056050.1
------------------------------------------------------------
------------------------------------------------------------
------------------------------------------------------------
------------------------------------------------------------
------------------------------------------------------------
------------------------------------------------------------
-----------------------------------K----------------------S-
------------------------------------------------------------
-------------------------------L--GELMWV-S-I-TS-------------
--H-E------D-K-I--AH--L-D-AH------TDETFTYAELQDKAVRCALWL-Q-K-
QGIKCGDVISVCTSNQPNSIVPC-IAAAY-------VNAI--------FN----------
PW---N----E--------D-MDLST----A----------L--H--V--LQLTTPKVIF
C-SE-K--------SV-----G--------------------------------VI----
-----LN----AM-------------------K----EK---N---C----------N--
--P-----------M--------V-V-------VF-------------------------
----------------------------G-------------------------------
-----N-----------------H------------------------------------
------------D-------------------------------S---------------
-T------------------------I-----------------S------L--------
---S---D-------I--L----------------------------------R------
------N-----------C-N-N------------A--------------------E---
------A------------A---------N------F-----------R-----------
---Y--V--E---------------L----D---D-V-K-----K------T--------
----A-----CII--H---SS-G-TTG----M------P--EGVEL--G-----------
--T--------------------L--------------------D---------------
------------------------------------------------------------
------------------------------------------------------------
------------------------------------------------------------
------------------------------------------------------------
------------------------------------------------------------
--------------------------------------------M---------------
T---------------------N-------V---P-------------------------
---------------------------T-----------------------------L--
-W--------F--------------------------------S-----------SL-Y-
----W----I------S-G----VILNV--K---AI-----SH------G-GTV-I----
-----------L------------------------------------------Y-----
----S-----------Q-----F----------------------D--------------
------------------E----------D-M--T-C-Q-L-I-EKYK--V-------A-
VL------F-L------S-----SS---MINR------FV---R-----A-----G-YVK
N--YSLP-----SLKV--ILGGG----A---II---K-P-K--I--QEELRRC--L----
--P-Y--V-----------Q-ILQGYGMTE--------------------V--------G
-------G-L----------V-------T--------C----------Q-----------
------L---------P---------------------------N--------------H
-------------K--------------------D-------------------------
---------G--------------------------------------------------
------------------------------------------------------------
----------------------------------------------S-----C-------
-----------------G-----IVAKNMQIKIV----------N----PE---SR----
----K-V----LD-PNQSGEIWIK-CANM-----MN-GYYRNPEATKS-TIDE-E-----
-------------GWLHTGDIGYIDEDGELFIIDRIKE--LIKY-R-G-YQ-IS--PGEI
EGVLISHP-AV-LE-VAV--IS-I------------P-H-AT------------------
------------------------------------------------------------
-----------------D------------------------------------------
------------------------------------------D---E-H---P---L-A-
Y-IT-K----K-P------GA---------K-E-T-----------E----QD-------
---L------------------------------------------I-------------
------------------D-F----V-A------------K-------N---------MM
D------H----Y-KLR---A---------------------------------------
------------------------GII-------------FLDAFP---YT-GSGKIARK
D-LK-E----M-------------------------------------------------
---------------------
>ref|XP_012226715.1
------------------------------------------------------------
---------------------------------N-----------------------F--
----TV-----------------------------ENN-------V--------------
-YIG------------------------------K--------V----------------
--------------V-----P----------------------------Y----------
---------------------T--------------------S----------------N
Y----------------------------------K----------------------S-
------------------------------------------------------------
-------------------------------F--GEMIWD-S-I-KN-------------
--N-G------N-K-I--AH--L-D-AR------TEEVVTYAELQDKIVRRALWL-Q-E-
HGIKAGDVVTVCTNNHLNSIVPC-LAASY-------VNAI--------FN----------
TW---N----E--------H-MDLQT----A----------L--H--F--LQLSDPKVIF
C-SE-L--------SL-----D--------------------------------II----
-----QS----AI-------------------K----KT---N---Y----------D--
--P-----------I--------I-V-------VF-------------------------
----------------------------G-------------------------------
-----N-----------------H------------------------------------
------------P-------------------------------D---------------
-A------------------------I-----------------P------F--------
---A---N-------I--L----------------------------------N------
------S-----------Y-S-N------------T--------------------E---
------V------------A---------N------F-----------R-----------
---L--A--E---------------L----D---D-I-K-----R------T--------
----A-----CIL--H---SS-G-TTG----M------P--KGVEL--S-----------
--N--------------------Y--------------------T---------------
---L--------------------------------------------------------
--------------------------------------------I---------------
--------------------------------M---------------I-----------
---------G-----------------------A--------------------------
------------D--------Q---N----L-------------------------N-I-
--------------------------------------------V---------------
T---------------------A-------V-----------------------------
---------------------------T-----------------------------L--
-W--------F--------------------------------S-----------SL-Y-
----W----I------S-G----VLLNV--K---SI-----TQ------S-AKV-I----
-----------I------------------------------------------Y-----
----P-----------E-----F----------------------D--------------
------------------E----------E-M--T-C-K-L-I-EKYE--I-------V-
ML------F-L------S-----TS---MINR------FL---R-----A-----G-YVK
K--YSLP-----SLRI--IFGGG----A---IL---K-P-K--S--QEELRRL--L----
--P-H--V-----------E-ILQAYGLTE--------------------V--------G
-------G-M----------A-------V--------M----------Q-----------
------N---------P---------------------------N--------------H
-------------K--------------------N-------------------------
---------G--------------------------------------------------
------------------------------------------------------------
----------------------------------------------S-----C-------
-----------------G-----TVASNVQVKIV----------D----PK---SG----
----K-V----VG-PNQSGEIWIR-SKNI-----MN-GYYKNPEATNS-TVDK-D-----
-------------GWLHSGDIGYFDSDGELFIFDRIKE--LMKY-R-G-HQ-IS--PGEI
EAVLQLHP-GV-LE-VAV--VA-V------------P-H-AT------------------
------------------------------------------------------------
-----------------D------------------------------------------
------------------------------------------D---D-H---P---L-A-
Y-VS-K----K-P------GF---------K-V-TE----------K----EL-------
----------------------------------------------I-------------
------------------D-L----V-A------------S-------K---------MS
D------Q----Y-KLR---A---------------------------------------
------------------------GVI-------------FLDTFP---YT-GSGKIARK
D-LR-A----MA------------------------------------------------
---------------------
>ref|XP_011690711.1
------------------------------------------------------------
-------------------NM--K---------N-----------------------F--
----TM-----------------------------ENG-------V--------------
-YKG--------------------------------------------------------
--------------------P----------------------------I----------
---------------------N--------------------H-----------------
-NLGKY-----------------------------K----------------------S-
------------------------------------------------------------
-------------------------------V--GEMLWT-S-I-TN-------------
--N-R------E-K-I--AH--L-D-AR------TDETVTYAELQDKIVRCALWL-Q-K-
QGITSDDVISICTDNHFNSIVPC-LSTAY-------INAI--------FN----------
VW---N----D--------N-MSLST----A----------L--Y--F--LQLITPKVIF
C-NE-K--------SV-----S--------------------------------VI----
-----LS----AI-------------------K----EA---NY--S----------S--
--T-----------T--------V-V-------VF-------------------------
----------------------------G-------------------------------
-----K-----------------H------------------------------------
------------V-------------------------------G---------------
-A------------------------I-----------------S------F--------
---S---D-------I--L----------------------------------K------
------D-----------F-N-N------------M--------------------E---
------V------------A---------N------F-----------R-----------
---Y--V--E---------------L----D---D-I-K-----K------T--------
----A-----CIL--H---SS-G-TTG----M------P--KGVEL--S-----------
--H--------------------Y--------------------A---------------
---I--------------------------------------------------------
------------------------------------------------------------
--------------------------------L---------------S-----------
---------L-----------------------S-----------Q--------------
------------E--------E---K----L-------------------------N-M-
--------------------------------------------T---------------
D-----------------------------V---P-------------------------
---------------------------S-----------------------------L--
-W--------F--------------------------------S-----------TL-F-
----W----L------T-G----IMMNF--S---TI-----LR------G-SKV-I----
-----------L------------------------------------------Y-----
----P-----------E-----F----------------------N--------------
------------------E----------E-M--T-C-R-L-I-EKYK--V-------A-
IV------F-L------S-----VS---MVNR------LV---K-----A-----G-YVK
K--YSLS-----SLKL--IMCGG----A---II---K-S-E--V--HEELRNI--L----
--P-H--V-----------H-ILHGYGLTE--------------------A--------C
-------G-I----------V-------T--------V----------Q-----------
------L---------P---------------------------Y--------------H
-------------K--------------------S-------------------------
---------G--------------------------------------------------
------------------------------------------------------------
----------------------------------------------S-----C-------
-----------------G-----TVVKNVQIKIV----------D----PE---SG----
----K-V----LG-PNQSGEIWIK-TAII-----MT-GYYKNPEATKN-TIDE-E-----
-------------GWFHSGDIGYIDEDGELFIIDRIKE--LIKY-R-G-IQ-IS--PGEI
ENVLISHP-AV-LE-AAV--VR-I------------P-H-PL------------------
------------------------------------------------------------
-----------------D------------------------------------------
------------------------------------------D---E-H---P---L-A-
Y-VT-K----K-S------GY---------E-V-TE----------K----EL-------
----------------------------------------------I-------------
------------------D-F----V-A------------K-------N---------MI
D------H----Y-KLR---A---------------------------------------
------------------------GVI-------------FLDSFP---YT-GSGKISRK
D-LR-E----LT----------KSGIL---------------------------------
---------------------
>ref|XP_011690711.1
------------------------------------------------------------
-------------------NL--K---------D-----------------------F--
----TV-----------------------------ENG-------I--------------
-YKG------------------------------Q--------V----------------
--------------D-----N----------------------------V----------
---------------------N--------------------N-----------------
-----------------------------------Y----------------------K-
------------------------------------------------------------
-------------------------------L--GELIWV-S-L-KR-------------
--H-G------D-K-I--AY--L-D-AR------TDETITYAELHDRVVRCALWL-Q-K-
QGIKSGDIISMCTGNHLNSVVPC-LSTAY-------INAI--------FN----------
TW---N----E--------N-MDLQT----T----------L--Y--F--LQMMTPKIIF
C-SE-K--------SV-----D--------------------------------VV----
-----LS----AI-------------------K----EK---N---Y----------N--
--A-----------T--------V-V-------VF-------------------------
----------------------------G-------------------------------
-----K-----------------H------------------------------------
------------T-------------------------------G---------------
-A------------------------I-----------------S------F--------
---S---D-------I--L----------------------------------R------
------N-----------C-N-D------------T--------------------E---
------V------------T---------N------F-----------R-----------
---Y--I--E---------------L----D---D-I-K-----K------T--------
----A-----CIL--H---SS-G-TTG----M------P--KGVEL--S-----------
--N--------------------C--------------------A---------------
---V--------------------------------------------------------
--------------------------------------------L---------------
--------------------------------I---------------V-----------
---------S-----------------------Q--------------------------
---------------------Q---I----T-------------------------T-N-
--------------------------------------------T---------------
A---------------------N-------V---P-------------------------
---------------------------S-----------------------------I--
-W--------F--------------------------------S-----------TL-F-
----W----I------T-G----LFMNF--S---GI-----VQ------G-TKA-I----
-----------I------------------------------------------Y-----
----P-----------E-----F----------------------E--------------
------------------E----------E-M--T-C-R-L-I-EKYK--I-------Q-
VA------F-F------S-----TS---IISR------LL---K-----S-----G-CVQ
K--YPLS-----SLKT--ILAGG----T---SI---M-S-T--V--QEEMKRI--L----
--P-H--V-----------Q-ILQCYGMTE--------------------L--------G
-------N-V----------A-------M--------Q----------L-----------
------P---------N---------------------------H--------------K
-------------K--------------------N-------------------------
---------G--------------------------------------------------
------------------------------------------------------------
----------------------------------------------S-----C-------
-----------------G-----IVAQNVQMKIV----------D----PE---SG----
----K-I----LD-PNQPGEICMK-IPSL-----MN-GYYKNPEATKN-TIDK-E-----
-------------GWLHSGDIGYIDEDGELFIIDRLKD--LIKY-R-G-YQ-IF--PGEI
ENVLLSHP-AV-LE-TAV--IG-V------------P-H-A-------------------
------------------------------------------------------------
-----------------D------------------------------------------
------------------------------------------D---E-H---P---L-A-
F-IT-K----R-P------GA---------K-V-T-----------E----QE-------
----------------------------------------------I-------------
------------------D-L----V-A------------K-------N---------MM
D------H----F-KLR---A---------------------------------------
------------------------GVI-------------FLDSFP---YT-ATGKISKK
N-LK-E----MT------------------------------------------------
---------------------
>ref|XP_011160938.1
------------------------------------------------------------
------------------------------------------------------------
------------------------------------------------------------
------------------------------------------------------------
------------------------------------------------------------
------------------------------------------------------------
------------------------------------------------------------
------------------------------------------------------------
-------------------------------L--GELMWI-S-I-KN-------------
--K-G------D-K-I--AF--I-N-AH------TEETVTYTELQNKAVKCALWL-Q-K-
QGIKSGDVITVCSGNHINSVVPC-LSAAY-------INAI--------FN----------
PW---N----D--------N-MDSQT----T----------L--H--Y--LQMTTPKIIF
C-SE-K--------SV-----N--------------------------------AV----
-----LN----AI-------------------K----EK---N---Y----------S--
--C-----------I--------V-V-------VF-------------------------
----------------------------G-------------------------------
-----K-----------------H------------------------------------
------------V-------------------------------G---------------
-A------------------------I-----------------S------F--------
---F---D-------I--L----------------------------------K------
------N-----------C-N-D------------A--------------------E---
------A------------V---------N------F-----------C-----------
---Y--T--K---------------L----D---D-I-K-----Q------T--------
----A-----CIM--H---SS-G-TTG----M------P--KGIEL--S-----------
--N--------------------Y--------------------T---------------
---I--------------------------------------------------------
--------------------------------------------V---------------
--------------------------------V---------------L-----------
---------I-----------------------Q-----------T--------------
------------N--------N---M--------------------------------S-
--------------------------------------------V---------------
T---------------------N-------K---P-------------------------
---------------------------T-----------------------------L--
-W--------Y--------------------------------S-----------TL-Y-
----W----L------T-G----IAMYF--N---GI-----VQ------G-FKG-I----
-----------L------------------------------------------Y-----
----P-----------E-----F----------------------D--------------
------------------E----------E-I--T-C-Q-L-I-ERYK--V-------Q-
DV------F-L------S-----TS---MVNR------LL---K-----S-----D-YLK
K--YPLS-----SLKF--IKCSG----T---SL---K-P-K--V--QEELKRI--L----
--P-H--V-----------Q-ILQCYGLTE--------------------V--------G
-------D-F----------A-------A--------T----------Q-----------
------L---------P---------------------------N--------------S
-------------K--------------------N-------------------------
---------G--------------------------------------------------
------------------------------------------------------------
----------------------------------------------S-----C-------
-----------------G-----VVVKNGQIKIV----------D----SE---NG----
----K-I----LS-PNKPGEICIK-LPTI-----MT-GYYKNPEATKN-IMDK-G-----
-------------GWIHSGDIGYMDKDGELFIVDRMKE--LIKY-R-G-YQ-VS--PGEI
ENVLLLHP-AV-LE-VAV--IG-V------------P-H-PI------------------
------------------------------------------------------------
-----------------D------------------------------------------
------------------------------------------D---E-H---P---L-A-
F-VS-K----Q-P------DA---------K-V-T-----------Q----QE-------
----LIDF--------------------------------------V-------------
------------------A-R----N-M------------M-------D---------NY
K------L----R-------A---------------------------------------
------------------------GVI-------------FLDHFP---YT-GSGKISRK
D-LK-T----MA------------------------------------------------
---------------------
>gb|EFN72607.1
------------------------------------------------------------
------------------------------------------------------------
----TV-----------------------------KNN-------V--------------
-YKG------------------------------E--------I----------------
--------------T-----T----------------------------S----------
---------------------N--------------------R-----------------
-----------------------------------K----------------------S-
------------------------------------------------------------
-------------------------------I--GEMMWN-K-I-KS-------------
--H-R------D-K-I--VH--L-D-AC------TEQVVTYAELQDKVIRCALWL-Q-E-
QGIESKDVVTVCTSNHFNTFVPC-LAAIY-------VNAI--------FN----------
PW---N----E--------N-MDLQN----I----------L--H--V--MQLTTPKVIF
C-SE-K--------SV-----N--------------------------------VI----
-----LS----AI-------------------K----ES---D---H----------N--
--P-----------T--------V-V-------IF-------------------------
----------------------------G-------------------------------
-----D-----------------H------------------------------------
------------F-------------------------------N---------------
-A------------------------I-----------------S------F--------
---S---D-------I--L----------------------------------S------
------M-----------Y-S-D------------D--------------------K---
------V------------A---------T------F-----------Q-----------
---Y--V--E---------------C----N---D-M-R-----K------T--------
----M-----CIM--H---SS-G-TTG----M------P--KGVEL--S-----------
--N--------------------Y--------------------C---------------
---L--------------------------------------------------------
------------------------------------------------------------
--------------------------------L---------------H-----------
---------I-----------------------S-----------E--------------
------------D--------K---N----I-------------------------Y-L-
--------------------------------------------T---------------
D---------------------A-------V---A-------------------------
---------------------------I--------------------------------
-W--------F--------------------------------S-----------SL-Y-
----W----I------T-G----IMMNL--M---AI-----AQ------G-AKI-I----
-----------L------------------------------------------Y-----
----P-----------E-----F----------------------E--------------
------------------E----------E-A--I-C-P-L-I-EKYK--I-------T-
MA------F-L------S-----TN---MINR------LL---R-----T-----D-HIK
K--FSLS-----TLKV--ILFGG----A---VI---K-S-K--V--HEEIRCI--L----
--S-H--V-----------Q-ILQVFGMTE--------------------F--------G
-------F-C----------A-------M--------Q----------C-----------
------S---------N---------------------------H--------------K
-------------N----------------------------------------------
---------G--------------------------------------------------
------------------------------------------------------------
----------------------------------------------S-----C-------
-----------------G-----TVLQDAQLKIV----------D----VE---NG----
----K-T----LG-PNNLGELWIK-TPTL-----MN-GYYRNSEVTKS-TIDN-E-----
-------------GWLHSGDIGYIDEDGELFVIDRIKD--LIKY-R-G-YQ-IS--PGEI
ENVLMSHP-AV-LE-VAV--IG-V------------P-H-A-------------------
------------------------------------------------------------
-----------------T------------------------------------------
------------------------------------------N---DEH---P---I-A-
F-VT-K----I-P------GG---------E-V-T-----------E----QE-------
--------L-------------------------------------I-------------
------------------D-L----V-A------------D-------N---------MM
D------Q----Y-KLR---A---------------------------------------
------------------------GVI-------------FLNALP---RT-NSGKIAKK
E-LR-A----MA------------------------------------------------
---------------------
>gb|OXU19080.1
------------------------------------------------------------
------------------VQN--T---------K-----------------------F--
----TI-----------------------------ENN-------I--------------
-IKG------------------------------V--------E----------------
--------------E-----P----------------------------C--PIK-----
---------------------N--------------------K-----------------
-----------------------------------S----------------------N-
------------------------------------------------------------
-------------------------------F--GQVLFD-S-I-SE-------------
--Y-G------N-R-V--AR--I-Q-VE------TGEQRSYKEIKDRSVRCALWL-K-K-
QGIGAEDVVVVCTDNQLDACIPT-VAAVY-------VGAA--------LN----------
GW---V----H--------D-YGLEQ----Y----------R--Y--Y--MNFLRPKVIF
S-CQ-A--------SV-----S--------------------------------LV----
-----QE----AA-------------------K----LE---N---V----------V--
--T-----------K--------I-I-------VY-------------------------
----------------------------G-------------------------------
-----K-----------------Y------------------------------------
------------T-------------------------------D---------------
-L------------------------E-----------------S------L--------
---S---D-------I--M----------------------------------G------
------Q-----------L-S-E------------D--------------------E---
------V------------H---------K------F-----------R-----------
---P--E--E---------------K----F---H-S-L-----D------P--------
----A-----VIM--F---SS-G-SSG----T------P--KAVAL--G-----------
--Y--------------------G--------------------S---------------
---L--------------------------------------------------------
------------------------------------------------------------
------------------------------------------------------------
---------L-----------------------E-----------N--------------
------------I--------L---S----F-------------------------C-P-
--------------------------------------------T---------------
G---------------------R-------V---V-------------------------
---------------------------A-----------------------------L--
-Y--------Y--------------------------------S-----------SL-M-
----W----I------S-G----VALTF--N---FL-----LT------G-STV-I----
-----------V------------------------------------------H-----
----E-----------N-----F----------------------N--------------
------------------P----------R-E--T-F-K-I-I-EEYE--I-------N-
WT------F-L------S-----PL---ALTR------CY---K-----E-----N-ILS
D--YKLL-----SLKT--ILTGS----A---PL---N-S-T--V--YRAFKDR--Y----
--P-H--V-----------T-ILFTYGLSE--------------------L--------G
-------S-L----------A----------------T----------C-----------
------N---------L---------------------------G--------------Q
-------------S--------------------I-------------------------
---------N--------------------------------------------------
------------------------------------------------------------
----------------------------------------------S-----I-------
-----------------G-----FIKPNRQLKVV----------D----VT---TR----
----K-P----LG-PNEEGELCLK-SAGM-----MI-GYYKNPIDTSK-IIDE-E-----
-------------GWLHTGDLGYYNEDGEIFFVERIKE--LMRW-R-S-SN-VY--PIEF
ERLLLEHP-GV-SEVAVV--PV-P------------D-D-V-------------------
------------------------------------------------------------
-----------------D------------------------------------------
------------------------------------------G---D-R---P---M-A-
F-VK-K----Y-P------GT---------E-V-N-----------E----EE-------
----------------------------------------------L-------------
------------------I-E----L-S------------S-------A---------VG
K------G----L-KLW---G---------------------------------------
------------------------GVK-------------FVDELP---RS-VSGKVLRH
K-LK-E----LAKTYKKE------------------------------------------
---------------------
>ref|XP_016768746.1
------------------------------------------------------------
------------------------------------------------------------
------------------------------------------------------------
------------------------------------------------------------
------------------------------------------------------------
------------------------------------------------------------
------------------------------------------------------------
------------------------------------------------------------
------------------------------------------------------------
----------------------V-D-AI------SGIEDNFSDICDRTIKCALWM-Q-K-
HGVKKGDIVAICSHNHRDCIIPF-LATLY-------LGAI--------VN----------
PW---D----H--------L-MNIDM----A----------R--H--F--ITLSQPKVIF
V-NE-G--------SA-----E--------------------------------IA----
-----LE----AA-------------------K----IE---L---H----------H--
--T-----------K--------L-V-------CF-------------------------
----------------------------G-------------------------------
-----Y-----------------Y------------------------------------
------------P-------------------------------G---------------
-I------------------------I-----------------P------F--------
---S---E-------T--L----------------------------------K------
------Y-----------H-D-K------------S--------------------T---
------V------------A---------N------F-----------Q-----------
---C--T--D---------------I----D---D-P-L-----H------T--------
----G-----LIM--F---SS-G-TTG----M------P--KGVQL--S-----------
--H--------------------K--------------------S---------------
---I--------------------------------------------------------
--------------------------------------------LNIME-----------
--------------------------------L---------------R-----------
---------E-----------------------G-----------F--------------
------------P--------Y---G----I-------------------------Q-T-
--------------------------------------------Q---------------
------------------------------------------------------------
---------------------------------------------------------L--
-W--------F--------------------------------T-----------PL-Y-
----W----I------S-G----SFLNL--K---SI-----YF------H-IKK-I----
-----------S------------------------------------------A-----
----P-----------E-----F----------------------N--------------
------------------E----------K-I--A-C-E-I-I-EKYK--V-------D-
WI------M-L------S-----TS---MANR------FV---R-----Y-----D-YLH
D--YDIS-----NLKF--AIIGG----S---AL---N-R-E--T--QDIIKKY--L----
--S-N--T-----------M-IIQAYGMTE--------------------L--------G
-------G-I----------I-------T--------I----------Q-----------
------S---------S---------------------------T--------------A
-------------T--------------------S-------------------------
---------G--------------------------------------------------
------------------------------------------------------------
----------------------------------------------S-----C-------
-----------------G-----IVIPNCQIKII----------D----IE---TG----
----K-T----LG-PNQTGELCAK-TWTM-----MT-GYHKNCEATKN-IFDK-N-----
-------------GWLHSGDLAYYNENGEVFIVDRLKE--IIKY-K-G-YQ-IS--PNKI
ENLLQSHP-AV-LE-VGV--VG-I------------P-H-P-------------------
------------------------------------------------------------
-----------------I------------------------------------------
------------------------------------------Y---DEL---P---I-A-
F-IS-K----V-P------NK---------E-V-S-----------E----EE-------
----------------------------------------------L-------------
------------------S-KM---V-A------------S-------N---------MM
D------I----Y-KLR---G---------------------------------------
------------------------GIK-------------FLPSLP---HT-PSGKISRK
K-LR-A----MAKE----------------------------------------------
---------------------
>ref|XP_018369930.1
------------------------------------------------------------
------------------------------------------------------------
----TV-----------------------------ENG-------I--------------
-YKG------------------------------Q--------I----------------
------------------------------------------------------------
------------------------------------------------------------
------TPLLLLIDF--------------------K----------------------S-
------------------------------------------------------------
-------------------------------L--GELIWI-T-I-KS-------------
--H-G------D-K-I--AQ--L-D-AR------TEETVTYAELQNKVVRCALWL-Q-K-
KGIKSGDVISMCTGNHLNSIVPC-LSATY-------INAI--------FN----------
PW---N----E--------N-MDLQT----A----------L--Y--F--LQLMMPKMIF
C-SE-K--------SV-----N--------------------------------II----
-----LS----AV-------------------K----KQ---N---C----------N--
--A-----------T--------V-V-------VF-------------------------
----------------------------G-------------------------------
-----K-----------------H------------------------------------
------------V-------------------------------D---------------
-A------------------------V-----------------S------F--------
---S---D-------I--L----------------------------------K------
------N-----------C-N-D------------V--------------------E---
------V------------T---------N------F-----------H-----------
---Y--I--E---------------L----D---N-I-K-----K------T--------
----A-----CIM--H---SS-G-TTG----M------P--KGVEL--S-----------
--N--------------------Y--------------------A---------------
---M--------------------------------------------------------
------------------------------------------------------------
--------------------------------L---------------F-----------
---------I-----------------------S-----------L--------------
------------Q--------Y---E----I-------------------------N---
--------------------------------------------L---------------
T---------------------D-------V---P-------------------------
---------------------------S-----------------------------L--
-W--------F--------------------------------S-----------TI-Y-
----W----I------T-G----ILMNF--S---GI-----IQ------S-TKA-I----
-----------I------------------------------------------Y-----
----P-----------E-----F----------------------D--------------
------------------E----------E-M--T-C-R-L-I-QKYK--I-------E-
IV------F-L------G-----TN---MMNR------LH---Q-----S-----D-YIQ
K--YPLS-----SLKA--VIFGG----A---SI---R-P-K--V--QEELRHL--L----
--P-H--V-----------Q-ILQCYGMTE--------------------T--------G
-------S-V----------V-------T--------I----------Q-----------
------Q---------P---------------------------H--------------H
-------------K--------------------N-------------------------
---------G--------------------------------------------------
------------------------------------------------------------
----------------------------------------------S-----C-------
-----------------G-----VLAENVQMKIV----------D----PE---SG----
----K-V----LG-PNQSGEVWMK-VPSL-----MT-GYYRNPEATKN-TIDN-E-----
-------------GWLHSGDIGYIDGDGELFIIDRIKE--LMKY-R-G-YH-IS--PGEV
ENMLLSHP-AV-SE-AAI--IG-V------------P-H-TL------------------
------------------------------------------------------------
-----------------D------------------------------------------
------------------------------------------D---E-H---P---L-A-
Y-II-K----R-P------DA---------K-V-T-----------E----QE-------
--------L-------------------------------------I-------------
------------------D-F----V-A------------K-------N---------ME
D------Q----C-KLR---G---------------------------------------
------------------------GVI-------------FLDSFP---YT-ASGKISKK
D-LK-A----M-------------------------------------------------
---------------------
>ref|XP_018369930.1
------------------------------------------------------------
------------------------------------------------------------
------------------------------------------------------------
------------------------------------------------------------
--------------H-----D----------------------------L----------
---------------------N--------------------K-----------------
-----------------------------------Y----------------------K-
------------------------------------------------------------
-------------------------------C--GEVIWH-G-I-RS-------------
--N-G------E-K-I--AH--L-D-AC------TEETVTYAQLQDKVVRCALWL-Q-K-
QGVKSDDIISVCTGNHYNSIVPC-LSAIY-------IDVI--------FN----------
SW---D----E--------N-MNLKT----A----------L--H--V--LRMLMPKVIF
C-SE-K--------SV-----D--------------------------------VI----
-----LS----AI-------------------K----EQ---N---C----------S--
--P-----------M--------I-V-------VF-------------------------
----------------------------G-------------------------------
-----K-----------------H------------------------------------
------------I-------------------------------D---------------
-A------------------------I-----------------S------F--------
---S---D-------I--L----------------------------------S------
------N-----------C-S-D------------V--------------------E---
------V------------A---------N------F-----------H-----------
---Y--V--D---------------H----V---D-M-T-----K------T--------
----A-----CIL--H---SS-G-TSG----M------P--KGVEL--S-----------
--N-----------------------------------------N---------------
---V--------------------------------------------------------
--------------------------------------------L---------------
--------------------------------L---------------H-----------
---------I-----------------------S-----------Q--------------
------------N--------K---S----I-------------------------D---
--------------------------------------------L---------------
A---------------------N-------M---V-------------------------
---------------------------F-----------------------------L--
-W--------F--------------------------------S-----------SL-Y-
----W----V------S-G----IVLNL--I---TI-----EQ------S-GKV-I----
-----------I------------------------------------------Y-----
----P-----------E-----F----------------------N--------------
------------------E----------E-M--T-C-Q-L-I-EKYQ--V-------E-
II------F-L------S-----TS---TLSR------FL---R-----A-----N-CIK
K--YSLS-----SLKV--ILYGG----A---IM---N-N-K--V--QEELKYI--L----
--P-H--V-----------Q-ILQGYGMTE--------------------T--------G
-------G-P----------V-------T--------S----------P-----------
------Q---------S---------------------------H--------------H
-------------K--------------------N-------------------------
---------G--------------------------------------------------
------------------------------------------------------------
----------------------------------------------S-----N-------
-----------------G-----VVAKNVQIKIV----------D----PE---SG----
----K-I----FE-SNQPGEILVK-SATM-----MT-GYYKNPEATKS-TIDE-E-----
-------------GWLHTGDIGYIDEDGELFIIDRMKE--LIKY-R-G-QQ-IS--PAEI
ENMLVTHP-AV-LE-AAV--IG-V------------P-H-A-------------------
------------------------------------------------------------
-----------------D------------------------------------------
------------------------------------------N---E-H---P---L-A-
Y-VT-N----R-P------GI---------E-V-T-----------E----QE-------
----------------------------------------------I-------------
------------------D-F----V-V------------E-------N---------ME
D------R----C-KLR---A---------------------------------------
------------------------GVI-------------FLDSFP---YT-GSGKISRK
D-LK-E----M-------------------------------------------------
---------------------
>ref|XP_018369930.1
------------------------------------------------------------
------------------------------------------------------------
------------------------------------------------------------
------------------------------------------------------------
------------------------------------------------------------
------------------------------------------------------------
------------------------------------------------------------
------------------------------------------------------------
------------------------------------------------------------
------------------------------------------------------------
------------------------------------------------------------
------------------------------------------------------------
------------------------------------------------------------
------------------------------------------------------------
------------------------------------------------------------
------------------------------------------------------------
------------------------------------------------------------
------------------------------------------------------------
------------------------------------------------------------
------------------------------------------------------------
------------------------------------------------------------
------------------------------------------------------------
------------------------------------------------------------
------------------------------------------------------------
------------------------------------------------------------
------------------------------------------------------------
------------------------------------------------------------
------------------------------------------------------------
------------------------------------------------------------
------------------------------------------------------------
------------------------------------------------------------
------------------------------------------------------------
------------------------------------------------------------
------------------------------------------------------------
------------------------------------------------------------
------------------------------------------------------G-----
----K-----------I-----S-------------------------------------
-----------------------------R-K--D-L-K-E-M-TKKL--V-------A-
FI------F-L------S-----TS---MINR------FL---K-----A-----G-YVK
K--YSLS-----SLKI--IMSTG----A---II---K-P-K--V--QEELKCI--L----
--P-H--V-----------D-ILQGYGMTE--------------------T--------S
-------G-F----------I-------T--------S----------Q-----------
------L---------P---------------------------S--------------H
-------------K--------------------N-------------------------
---------G--------------------------------------------------
------------------------------------------------------------
----------------------------------------------S-----C-------
-----------------G-----VVVENVQMKIV----------D----PE---NG----
----K-I----LG-PNQSGEIWVK-SATM-----MN-GYYRNPEATKS-TIDE-E-----
-------------GWLHTGDIGYIDEDGELFIIDRIKE--LMKY-R-G-YQ-IS--PAEI
ENVLMLHP-AV-LE-TAI--IG-V------------P-H-A-------------------
------------------------------------------------------------
-----------------D------------------------------------------
------------------------------------------D---E-H---P---L-A-
Y-VT-K----R-P------GA---------E-V-T-----------E----QE-------
----------------------------------------------V-------------
------------------A-R----N-M------------M-------D---------HY
K------L----R-------A---------------------------------------
------------------------GVI-------------FLDNFP---YT-GSGKISRK
D-LK-E----MTKE----------------------------------------------
---------------------
>ref|XP_025997171.1
------------------------------------------------------------
-------------------NL--K---------N-----------------------F--
----TI-----------------------------ENG-------I--------------
-YKG------------------------------L--------I----------------
--------------KYN---L----------------------------G----------
---------------------N--------------------Y-----------------
-----------------------------------G----------------------S-
------------------------------------------------------------
-------------------------------L--GELMWI-N-I-SS-------------
--N-G------N-K-I--AQ--I-D-AR------TEETVTYTELQNKIVKCALWL-Q-K-
QGIKSGDVITVCTGNHINSIVPC-LSAAY-------INAI--------FN----------
PW---Y----E--------N-MDSQT----T----------L--Y--Y--LQMMTPKIIF
C-SE-K--------SV-----H--------------------------------AV----
-----LS----AV-------------------K----KQ---N---Y----------S--
--C-----------K--------V-V-------VF-------------------------
----------------------------G-------------------------------
-----K-----------------H------------------------------------
------------A-------------------------------G---------------
-A------------------------T-----------------S------F--------
---F---D-------I--L----------------------------------K------
------N-----------C-N-D------------A--------------------E---
------T------------A---------N------F-----------R-----------
---Y--V--K---------------L----D---D-I-K-----Q------T--------
----A-----CIL--H---SS-G-TTG----M------P--KGIEL--S-----------
--N--------------------Y--------------------SM--------------
---I--------------------------------------------------------
--------------------------------------------A---------------
--------------------------------L---------------I-----------
---------Q-----------------------T-----------N--------------
------------N--------M---N----V-------------------------T-N-
--------------------------------------------M---------------
P---------------------S-------------------------------------
---------------------------------------------------------L--
-W--------Y--------------------------------S-----------SL-Y-
----W----M------T-G----IIMNF--C---GI-----AQ------S-FTA-I----
-----------I------------------------------------------Y-----
----P-----------E-----F----------------------D--------------
------------------E----------E-M--T-C-R-L-I-EKYK--I-------Q-
DV------F-L------S-----TN---MANR------LL---K-----T-----G-YVK
K--YQLS-----SLKF--MKCSG----T---SI---K-P-I--V--QEELRRI--L----
--S-H--V-----------Q-ILQCYGMTE--------------------L--------G
-------D-I----------A-------T--------I----------Q-----------
------L---------P---------------------------N--------------S
-------------K--------------------N-------------------------
---------G--------------------------------------------------
------------------------------------------------------------
----------------------------------------------S-----C-------
-----------------G-----VVVNNVQMKIV----------D----PE---SG----
----K-I----LG-PKQPGEVCIK-HPSL-----MT-GYYKNPEATKN-AVDE-E-----
-------------GWMHSGDIGYIDENGELFIIDRIKE--LIKY-R-G-YQ-VS--PGEI
ENVLHLHP-AV-LE-VAV--IG-V------------P-H-AI------------------
------------------------------------------------------------
-----------------D------------------------------------------
------------------------------------------D---E-H---P---L-A-
F-VS-K----Q-L------DA---------K-V-T-----------E----QE-------
--------L-------------------------------------I-------------
------------------D-F----V-A------------K-------N---------MT
D------I----Y-KLR---A---------------------------------------
------------------------GVI-------------FLDRFP---YT-ATGKMSKK
D-LK-A----IAKELLK-------------------------------------------
---------------------
>gb|KZC12085.1
------------------------------------------------------------
------------------------------------------------------------
------------------------------------------------------------
------------------------------------------------------------
------------------------------------------------------------
------------------------------------------------------------
------------------------------------------------------------
------------------------------------------------------------
------------------------------------------------------------
-------------------------------------------MLDRAIKCALWM-K-K-
QGATKGDIIALSTHNHLDSFIPY-IAGLF-------IGAT--------IN----------
PW---N----H--------E-MNTSL----A----------R--H--F--MGLTRPKIIF
A-NE-E--------SA-----G--------------------------------II----
-----ME----AA-------------------K----IE---L---F----------H--
--P-----------K--------V-V-------VF-------------------------
----------------------------G-------------------------------
-----N-----------------Y------------------------------------
------------L-------------------------------G---------------
-T------------------------I-----------------P------F--------
---S---A-------V--L----------------------------------Q------
------G-----------H-S-E------------S--------------------E---
------V------------A---------N------F-----------E-----------
---C--T--N---------------I----A---N-I-K-----E------T--------
----S-----TIL--F---SS-G-TTG----L------P--KGVQL--S-----------
--H--------------------E--------------------V---------------
---I--------------------------------------------------------
--------------------------------------------V---------------
------------------------------------------------------------
------------------------------------------------------------
---------------------S---C----L-------------------------E-N-
--------------------------------------------L---------------
E---------------------S-------F---R-------------------------
---------------------------FKSVIP------------------------L--
-W--------F--------------------------------S-----------SL-Y-
----W----I------S-G----TMLSL--K---SI-----SG------Q-TKR-I----
-----------I------------------------------------------A-----
----P-----------Q-----F----------------------D--------------
------------------P----------Q-T--V-C-E-V-V-EKYK--V-------T-
WL------M-L------S-----TS---MANR------FV---R-----Y-----N-GLH
N--YDLS-----SLSL--LLVGG----A---TL---K-Q-E--S--QDALNEH--L----
--P-H--T-----------T-VLQAYGMTE--------------------L--------G
-------G-L----------V-------A--------A----------Q-----------
------T---------L---------------------------D--------------S
-------------T--------------------S-------------------------
---------G--------------------------------------------------
------------------------------------------------------------
----------------------------------------------S-----C-------
-----------------G-----VVIPNSEIKII----------D----PD---TG----
----K-I----LG-ANQNGELCAK-TPTV-----MN-GYYKNPEATRE-ILDA-D-----
-------------GWLHSGDLAYYNEKGEVFIIDRLKE--IIKY-R-G-HQ-IT--PTEI
ENLLQAHP-AV-LE-VAV--VS-I------------P-H-PT------------------
------------------------------------------------------------
-----------------D------------------------------------------
------------------------------------------D---E-H---P---I-A-
F-VS-K----V-P------HK---------E-V-S-----------A----EE-------
--------L-------------------------------------I-------------
------------------L-R----V-E------------N-------N---------LL
D------V----Y-KLR---G---------------------------------------
------------------------GVK-------------FLPKLP---HT-HSGKISRK
D-LK-A----MA------------------------------------------------
---------------------
>ref|XP_012228612.1
------------------------------------------------------------
---------------------------------N-----------------------F--
----TV-----------------------------ENN-------V--------------
-YIG------------------------------E--------V----------------
--------------V-----P----------------------------Y----------
---------------------T--------------------S-----------------
---------------NY------------------K----------------------S-
------------------------------------------------------------
-------------------------------F--GEMIWV-N-I-KN-------------
--N-G------N-K-I--AH--L-D-AR------TEEVVTYAELQDKIVRCALWL-Q-E-
HGIKAGDVVTVCTNNHLNSIVPC-LAASY-------VNAI--------FN----------
TW---N----E--------H-MDLQT----A----------L--H--F--LQLSDPKVIF
C-SE-L--------SL-----D--------------------------------II----
-----QS----AI-------------------K----KT---N---Y----------D--
--P-----------I--------I-V-------VF-------------------------
----------------------------G-------------------------------
-----N-----------------H------------------------------------
------------P-------------------------------D---------------
-A------------------------I-----------------P------F--------
---A---N-------I--L----------------------------------N------
------S-----------Y-S-N------------T--------------------E---
------V------------A---------N------F-----------R-----------
---L--A--E---------------L----D---D-I-K-----R------T--------
----A-----CIL--H---SS-G-TTG----M------P--KGVEL--S-----------
--N--------------------Y--------------------T---------------
---L--------------------------------------------------------
--------------------------------------------I---------------
--------------------------------M---------------I-----------
---------G-----------------------A--------------------------
------------D--------Q---N----L-------------------------N-I-
--------------------------------------------V---------------
T---------------------A-------V-----------------------------
---------------------------T-----------------------------L--
-W--------F--------------------------------S-----------SL-Y-
----W----I------S-G----VLLNV--K---SI-----TQ------S-AKV-I----
-----------I------------------------------------------Y-----
----P-----------E-----F----------------------D--------------
------------------E----------E-M--T-C-K-L-I-EKYE--I-------V-
ML------L-L------S-----TS---MINR------FL---R-----A-----G-YVK
K--YSLP-----SLRI--IFGGG----A---IL---K-P-K--S--QEELRRL--L----
--P-H--V-----------E-ILQAYGMTE--------------------I--------G
-------G-M----------A-------V--------M----------Q-----------
------N---------P---------------------------N--------------H
-------------K--------------------N-------------------------
---------G--------------------------------------------------
------------------------------------------------------------
----------------------------------------------S-----C-------
-----------------G-----TVVSNVQVKIV----------N----PK---SG----
----K-V----VG-PNQSGEIWIR-SKNI-----MN-GYYKNPEATNS-TIDK-D-----
-------------GWLHSGDIGYFDSDGELFIFDRIKE--LMKY-R-G-HQ-IS--PGEI
EAVLQLHP-GV-LE-VAV--VA-V------------P-H-AT------------------
------------------------------------------------------------
-----------------D------------------------------------------
------------------------------------------D---E-H---P---L-A-
Y-VS-K----K-P------GF---------K-V-TE----------K----EL-------
----------------------------------------------I-------------
------------------D-L----V-A------------S-------K---------MS
D------Q----Y-KLR---A---------------------------------------
------------------------GVI-------------FLDTFP---YT-GSGKIAKK
D-LR-A----MA------------------------------------------------
---------------------
>gb|EGI64551.1
------------------------------------------------------------
------------------------------------------------------------
------------------------------------------------------------
------------------------------------------------------------
------------------------------------------------------------
------------------------------------------------------------
------------------------------------------------------------
------------------------------------------------------------
------------------------------------------------------------
-------------------Q--L-D-AC------TEETITYAELQEKVVRCALWF-Q-K-
QGIKSGDVISMCTGNHLDSIVPC-LSAAY-------IDAI--------FN----------
PW---N----E--------N-MDLQT----A----------L--H--V--LQLTTPKVIF
C-SE-K--------AV-----D--------------------------------VI----
-----LS----AI-------------------K----KQ---K---C----------N--
--P-----------T--------I-V-------IF-------------------------
----------------------------G-------------------------------
-----K-----------------H------------------------------------
------------V-------------------------------D---------------
-A------------------------I-----------------S------F--------
---F---D-------I--L----------------------------------R------
------N-----------C-N-D------------V--------------------E---
------V------------A---------N------F-----------R-----------
---Y--V--E---------------L----D---D-I-K-----K------T--------
----A-----CIL--H---SS-G-TTG----M------P--KGVEL--S-----------
--N--------------------Y--------------------A---------------
---L--------------------------------------------------------
--------------------------------------------L---------------
--------------------------------V---------------I-----------
---------I-----------------------Q-----------K--------------
------------N-----------------I-------------------------L-D-
--------------------------------------------V---------------
A---------------------N-------T---P-------------------------
---------------------------L-----------------------------L--
-W--------F--------------------------------S-----------SL-Y-
----W----L------S-G----TVLNL--N---MI-----AQ------G-NLA-I----
-----------L------------------------------------------Y-----
----P-----------E-----F----------------------N--------------
------------------E----------E-M--T-C-R-L-I-EKYK--V---------
II------S-F------I-----FLSTSMINR------FL---K-----A-----G-YVK
K--YSLP-----SLKI--IMSTG----A---II---K-P-K--V--QEELKCI--L----
--P-H--V-----------D-ILQGYGMTE--------------------T--------S
-------G-F----------I-------T--------S----------Q-----------
------L---------S---------------------------N--------------H
-------------K--------------------Y-------------------------
---------G--------------------------------------------------
------------------------------------------------------------
----------------------------------------------S-----C-------
-----------------G-----VVVENVQMKII----------D----PE---NE----
----K-I----LG-PNQSGEIWVK-SVTM-----MN-DYYRNPEATKS-TIDE-E-----
-------------GWLHTGDIGYVDEDGELFIIDRIKE--LIKY-R-G-YQ-IS--PTEI
ENVLMLHP-AV-LE-TAI--VG-V------------P-H-AL------------------
------------------------------------------------------------
-----------------D------------------------------------------
------------------------------------------D---E-H---P---L-A-
Y-VT-K----R-P------GA---------E-V-T-----------E----QE-------
---------LIDF---------------------------------V-------------
------------------A-R----N-M------------M-------D---------HY
K------L----R-------A---------------------------------------
------------------------GVI-------------FLDNFP---YT-GSGKISRK
D-LK-V----MTKELVK-------------------------------------------
---------------------
>ref|XP_011643242.1
------------------------------------------------------------
------------------------------------------------------------
------------------------------------------------------------
------------------------------------------------------------
------------------------------------------------------------
---------------------D--------------------C-----------------
-----------------------------------N----------------------S-
------------------------------------------------------------
-------------------------------F--GELLFE-K-L-KN-------------
--N-P------H-V-I--GQ--I-D-SV------TDKRITFSEIKDRSVRCALWL-K-N-
RGIRSGDIIGVSTH--FDYTAPL-LGCLF-------ICAH--------FY----------
PI---H----H--------K-ISIHD----C----------R--F--L--LSLAKPKIVF
V-NA-D--------MV-----E--------------------------------IM----
-----AK----AA-------------------K----EE---N---L----------T--
--I-----------E--------F-V-------TF-------------------------
----------------------------G-------------------------------
-----H-----------------A------------------------------------
------------K-------------------------------G---------------
-F------------------------Q-----------------S------F--------
---Q---E-------I--I----------------------------------Q------
------K-----------E---Q------------D--------------------V---
------I------------D---------D------F-----------R-----------
---C--T--P---------------I----S---S-L-E-----E------T--------
----A-----LLT--L---SS-G-SVG----Q------P--KVVML--S-----------
--H--------------------R--------------------A---------------
---L--------------------------------------------------------
--------------------------------------------I---------------
--------------------------------N---------------N-----------
---------M-----------------------L-----------N--------------
------------D--------T---M----Y-------------------------A-T-
--------------------------------------------E---------------
S---------------------Q-------K---V-------------------------
---------------------------V-----------------------------M--
-W--------F--------------------------------A-----------TL-R-
----W----I------T-G----IIMVL--R---SI-----YF------C-KTQ-I----
-----------I------------------------------------------T-----
----G-----------I-----F----------------------D--------------
------------------A----------E-Q--T-C-K-M-I-KKYN--V-------E-
WF------A-I------S-----SG---MFAT------IV---K-----N-----N-LFQ
K--YCLS-----SLKK--ICVGG----A---AI---R-S-Q--L--LETVMKA--L----
--P-Y--T-----------E-IIHVLGMCEL-------------------S--------G
-------T-V----------A----------------T----------Q-----------
------R---------E---------------------------G--------------D
-------------K--------------------L-------------------------
---------G--------------------------------------------------
------------------------------------------------------------
----------------------------------------------S-----V-------
-----------------G-----YVLKNVQLKVI----------D----ID---TG----
----N-T----LG-PNKVGELLWK-SPYM-----LT-GYYNNPEATKE-TLTN-D-----
-------------GWLRSGDLGYYDEDGELYICDRITE--TIRV-D-G-FM-VY--PTEI
ENILQDHP-AI-RE-VAV--VR-I------------R-D-DI------------------
------------------------------------------------------------
-----------------N------------------------------------------
------------------------------------------E---E-R---P---I-A-
F-VS-K----F-P------DV---------E-V-T-----------I----EE-------
-------------L--------------------------------I-------------
------------------K-L----V-A------------D-------N---------LE
D------Y----K-HLR---G---------------------------------------
------------------------GVQ-------------FLDELP---HT-DTGKIARK
Q-LR-E----LA------------------------------------------------
---------------------
>ref|XP_029159130.1
------------------------------------------------------------
-------------------NL--R---------D-----------------------F--
----TV-----------------------------QNN-------I--------------
-YKG------------------------------K--------M----------------
--------------S-----P----------------------------Y----------
---------------------V--------------------T-----------------
-----------------------------------K-YN-------------------S-
------------------------------------------------------------
-------------------------------L--SELIWI-K-M-KS-------------
--N-G------D-K-I--AH--L-D-AC------TEKVVTYTELQDKVVRCALWL-R-K-
QGIKPGDVVSVCTHSHLNSIVPC-LAAIY-------INAI--------FN----------
PW---D----D--------S-MDLQT----S----------L--H--V--MQLTTPKVIF
C-NE-K--------VV-----N--------------------------------VI----
-----LK----AT-------------------K----EN---C---F----------N--
--P-----------N--------I-V-------VF-------------------------
----------------------------G-------------------------------
-----D-----------------Y------------------------------------
------------P-------------------------------D---------------
-A------------------------I-----------------A------F--------
---S---D-------I--L----------------------------------S------
------M-----------Y-S-D------------A--------------------E---
------A------------A---------N------F-----------Q-----------
---F--F--E---------------P----D---N-I-K-----Q------T--------
----V-----CII--H---TS-G-STG----M------P--KGVEL--S-----------
--N--------------------Y--------------------A---------------
------------------------------------------------------------
------------------------------------------------------------
--------------------------------L---------------L-----------
---------I-----------------------S-----------I--------------
------------E--------N---R----M-------------------------L-N-
--------------------------------------------A---------------
T---------------------S-------T---V-------------------------
---------------------------L-----------------------------L--
-W--------F--------------------------------S-----------PL-H-
----W----I------G-G----IVMNL--K---SI-----VQ------G-YKV-I----
-----------I------------------------------------------Y-----
----P-----------K-----F----------------------E--------------
------------------E----------E-M--T-C-R-L-I-KKYE--V-------K-
IL------Y-I------I-----SN---LLNQ------FL---K-----A-----G-YVK
N--YSLS-----SLKV--IILAG----A---AL---R-P-K--V--QEEMRRI--L----
--P-N--V-----------L-MLQSYGMTE-ICG----------------S--------G
-------T-L----------Q-------F--------P----------N-----------
------H---------K---------------------------T--------------G
------------------------------------------------------------
------------------------------------------------------------
------------------------------------------------------------
----------------------------------------------S-----C-------
-----------------G-----TVMGYMEMKIV----------D----PK---NG----
----E-I----LS-SNNSGELWIK-TPTM-----MT-CYYKNPKATKS-IIDE-E-----
-------------GWLHSGDIGYFDEDGELFIVDRMNE--FIKY-R-S-YQ-IS--PGEI
EDILVTHP-AV-IQ-AAV--VG-V------------P-H-PV------------------
------------------------------------------------------------
-----------------D------------------------------------------
------------------------------------------G---E-H---P---V-G-
F-VT-K----I-P------DE---------K-V-T-----------E----QE-------
-------------L--------------------------------I-------------
------------------E-F----V-L------------N-------N---------MK
N------Q----Y-KLL---A---------------------------------------
------------------------KII-------------FLDAFP---Y--TGSKIAKT
E-LK-R------------------------------------------------------
---------------------
>gb|EFN83246.1
------------------------------------------------------------
---------------------------------D-----------------------F--
----TV-----------------------------END-------I--------------
-YKG------------------------------Q--------K----------------
--------------R-----P----------------------------Y----------
---------------------S--------------------D-----------------
---------------TC------------------K----------------------S-
------------------------------------------------------------
-------------------------------I--GELIWK-R-I-DS-------------
--F-S------D-K-D--AQ--I-D-AR------TEELVTYKELQRKITKCAIWL-Q-E-
QEIKPDDIISVCTHNQINAFVPC-LAASY-------INAI--------FN----------
PW---D----E--------N-MNLQT----A----------L--R--V--MQMTMPKVIF
C-NE-K--------SV-----S--------------------------------VV----
-----LQ----AV-------------------R----EK---N---Y----------K--
--P-----------K--------V-V-------VF-------------------------
----------------------------G-------------------------------
-----N-----------------H------------------------------------
------------P-------------------------------D---------------
-A------------------------V-----------------S------F--------
---A---R-------I--L----------------------------------S------
------S-----------Y-S-D------------A--------------------Q---
------A------------A---------R------F-----------R-----------
---Y--V--E---------------N----D---N-I-R-----K------T--------
----S-----CIL--H---SS-G-TTG----I------P--KAIEL--S-----------
--N--------------------Y--------------------S---------------
---M--------------------------------------------------------
------------------------------------------------------------
--------------------------------L---------------S-----------
---------L-----------------------N-----------E--------------
------------E--------S---K----I-------------------------N-M-
--------------------------------------------N---------------
E---------------------T-------V---P-------------------------
---------------------------------------------------------L--
-W--------F--------------------------------S-----------SI-Y-
----W----V------S-G----ILLNL--K---AI-----SQ------G-AKV-I----
-----------V------------------------------------------Y-----
----P-----------K-----F----------------------D--------------
------------------E----------E-M--T-C-I-L-I-EKYK--V-------T-
WL------F-T------G-----TS---MTNR------FL---K-----A-----G-YVK
N--YSLS-----TLKI--IFCSG----A---IL---K-P-E--S--QKELKRL--L----
--P-H--V-----------D-ILQAYGMTE--------------------L--------G
-------G-M----------A-------T--------C----------Q-----------
------M---------P---------------------------H--------------H
-------------K--------------------L-------------------------
---------G--------------------------------------------------
------------------------------------------------------------
----------------------------------------------S-----C-------
-----------------G-----SVVPNMQIKIV----------D----PE---SG----
----K-T----LG-SNEMGELWAK-SENI-----MT-GYYRNPEATKS-TIDK-E-----
-------------GWLHSGDLCYIDENGEVFVVDRLKE--LIKY-R-G-YQ-IS--PAEI
EDLLLTHP-AV-LE-IAV--VA-V------------P-H-ST------------------
------------------------------------------------------------
-----------------D------------------------------------------
------------------------------------------D---E-H---P---I-A-
Y-VT-K----K-H------GA---------T-V-T-----------E----QE-------
-------------L--------------------------------I-------------
------------------D-Y----V-A------------N-------N---------MM
D------H----F-KLR---A---------------------------------------
------------------------GVV-------------FLDSFP---YT-GSGKIAKK
E-LR-A----LA------------------------------------------------
---------------------
>ref|XP_025157283.1
------------------------------------------------------------
---------------------------------D-----------------------F--
----TV-----------------------------ENN-------I--------------
-YKG------------------------------Q--------K----------------
--------------R-----P----------------------------Y----------
---------------------S--------------------D-----------------
---------------TC------------------K----------------------S-
------------------------------------------------------------
-------------------------------I--GELIWK-R-I-DS-------------
--F-S------D-K-D--AQ--I-D-AR------TEELVTYKELQRKITKCAIWL-Q-E-
QEIKPDDIISVCTHNQINAFVPC-LAASY-------INAI--------FN----------
PW---D----E--------N-MNLQT----A----------L--H--V--MQMTKPKVIF
C-NE-K--------SV-----G--------------------------------VV----
-----LQ----AA-------------------R----EK---N---Y----------K--
--P-----------K--------V-V-------VF-------------------------
----------------------------G-------------------------------
-----S-----------------H------------------------------------
------------P-------------------------------D---------------
-A------------------------V-----------------S------F--------
---A---R-------I--L----------------------------------S------
------S-----------Y-S-D------------A--------------------Q---
------A------------A---------R------F-----------R-----------
---Y--V--E---------------N----D---N-I-R-----K------T--------
----S-----CIL--H---SS-G-TTG----M------P--KGVEL--S-----------
--N--------------------Y--------------------S---------------
---M--------------------------------------------------------
------------------------------------------------------------
--------------------------------L---------------S-----------
---------L-----------------------N-----------E--------------
------------E--------S---K----I-------------------------N-M-
--------------------------------------------N---------------
E---------------------T-------V---P-------------------------
---------------------------------------------------------L--
-W--------F--------------------------------S-----------SI-Y-
----W----I------S-G----IILNL--K---AI-----SQ------G-AKV-I----
-----------V------------------------------------------Y-----
----P-----------K-----F----------------------D--------------
------------------E----------E-M--T-C-I-L-I-EKYK--V-------T-
WL------F-T------G-----TS---MTNR------FL---K-----A-----G-YVK
N--YSLS-----TLKI--IFCGG----A---IL---K-P-E--S--QKELKRL--L----
--P-H--V-----------D-ILQAYGMTE--------------------L--------G
-------G-I----------I-------T--------C----------Q-----------
------M---------P---------------------------H--------------H
-------------K--------------------L-------------------------
---------G--------------------------------------------------
------------------------------------------------------------
----------------------------------------------S-----C-------
-----------------G-----SVVPNVQIKIV----------D----PE---SG----
----K-T----IG-SNEMGELWAK-SENI-----MT-GYYRNPEATKS-TIDK-E-----
-------------GWLHSGDLCYIDENGEVFVVDRLKE--LIKY-R-G-YQ-IS--PAEI
EDLLLTHP-AV-LE-IAV--VA-V------------P-H-ST------------------
------------------------------------------------------------
-----------------D------------------------------------------
------------------------------------------D---E-H---P---I-A-
Y-VT-K----K-H------GA---------T-V-T-----------E----QE-------
-------------L--------------------------------I-------------
------------------D-Y----V-A------------N-------N---------MM
D------H----F-KLR---A---------------------------------------
------------------------GVV-------------FLDSFP---YT-GSGKIAKK
E-LR-A----LA------------------------------------------------
---------------------
>ref|XP_011643241.1
------------------------------------------------------------
------------------------------------------------------------
------------------------------------------------------------
------------------------------------------------------------
------------------------------------------------------------
---------------------D--------------------C-----------------
-----------------------------------N----------------------S-
------------------------------------------------------------
-------------------------------F--GELLFE-K-L-KN-------------
--N-P------H-V-I--GQ--I-D-SV------TDKRITFSEIKDRSVRCALWL-K-N-
RGIRSGDIIGVSTH--FDYTAPL-LGCLF-------ICAH--------FY----------
PI---H----H--------K-ISIHD----C----------R--F--L--LSLAKPKIVF
V-NA-D--------MV-----E--------------------------------IM----
-----AK----AA-------------------K----EE---N---L----------T--
--I-----------E--------F-V-------TF-------------------------
----------------------------G-------------------------------
-----H-----------------A------------------------------------
------------K-------------------------------G---------------
-F------------------------Q-----------------S------F--------
---Q---E-------I--I----------------------------------Q------
------K-----------E---Q------------D--------------------V---
------I------------D---------D------F-----------R-----------
---C--T--P---------------I----S---S-L-E-----E------T--------
----A-----LLT--L---SS-G-SVG----Q------P--KVVML--S-----------
--H--------------------R--------------------A---------------
---L--------------------------------------------------------
--------------------------------------------I---------------
--------------------------------N---------------N-----------
---------M-----------------------L-----------N--------------
------------D--------T---M----Y-------------------------A-T-
--------------------------------------------E---------------
S---------------------Q-------K---V-------------------------
---------------------------V-----------------------------M--
-W--------F--------------------------------A-----------TL-R-
----W----I------T-G----IIMVL--R---SI-----YF------C-KTQ-I----
-----------I------------------------------------------T-----
----G-----------I-----F----------------------D--------------
------------------A----------E-Q--T-C-K-M-I-KKYN--V-------E-
WF------A-I------S-----SG---MFAT------IV---K-----N-----N-LFQ
K--YCLS-----SLKK--ICVGG----A---AI---R-S-Q--L--LETVMKA--L----
--P-Y--T-----------E-IIHVLGMCE----L---------------S--------G
-------T-V----------A----------------T----------Q-----------
------R---------E---------------------------G--------------D
-------------K--------------------L-------------------------
---------G--------------------------------------------------
------------------------------------------------------------
----------------------------------------------S-----V-------
-----------------G-----YVLKNVQLKVI----------D----ID---TG----
----N-T----LG-PNKVGELLWK-SPYM-----LT-GYYNNPEATKE-TLTN-D-----
-------------GWLRSGDLGYYDEDGELYICDRITE--TIRV-D-G-FM-VY--PTEI
ENILQDHP-AI-RE-VAV--VR-I------------R-D-DI------------------
------------------------------------------------------------
-----------------N------------------------------------------
------------------------------------------E---E-R---P---I-A-
F-VS-K----F-P------DV---------E-V-T-----------I----EE-------
-------------L--------------------------------I-------------
------------------K-L----V-A------------D-------N---------LE
D------Y----K-HLR---G---------------------------------------
------------------------GVQ-------------FLDELP---HT-DTGKIARK
Q-LR-E----LA------------------------------------------------
---------------------
>ref|XP_024880765.1
------------------------------------------------------------
------------------------------------------------------------
------------------------------------------------------------
------------------------------------------------------------
------------------------------------------------------------
------------------------------------------------------------
-----------------------------------K----------------------S-
------------------------------------------------------------
-------------------------------V--GEMIWT-S-I-RS-------------
--H-G------N-N-I--AH--L-D-AL------TDETVTYGQLQDKVVRCALWL-Q-K-
RGIKSGDVISMCTDNHFNSIVPC-LSAAY-------INAI--------FN----------
AW---N----E--------N-MDLQT----A----------M--H--V--LELTMPKIIF
C-NE-K--------SV-----D--------------------------------VV----
-----LR----AI-------------------K----EK---N---R----------S--
--P-----------T--------V-V-------IF-------------------------
----------------------------G-------------------------------
-----K-----------------H------------------------------------
------------V-------------------------------D---------------
-A------------------------I-----------------S------F--------
---S---D-------I--L----------------------------------N------
------N-----------C-N-D------------A--------------------E---
------V------------S---------N------F-----------R-----------
---Y--I--E---------------L----D---D-I-K-----K------T--------
----A-----CIT--H---SS-G-TTG----L------P--KGVEL--S-----------
--N--------------------Y--------------------A---------------
---I--------------------------------------------------------
------------------------------------------------------------
--------------------------------L---------------A-----------
---------L-----------------------S-----------Q--------------
------------E--------N---T----L-------------------------D---
--------------------------------------------M---------------
N---------------------N-------K---P-------------------------
---------------------------S-----------------------------L--
-W--------F--------------------------------S-----------SL-Y-
----W----L------S-G----ILMNF--I---AI-----VY------G-SRV-I----
-----------L------------------------------------------Y-----
----P-----------K-----F----------------------D--------------
------------------E----------E-M--T-C-Q-L-I-EKYK--V-------A-
IV------F-L------S-----SS---MFNR------FL---K-----A-----G-YIK
K--YSLS-----SLKT--ILCVG----A---TV---K-P-K--V--QQEMRCI--L----
--P-H--V-----------Q-ILQCYGMTE--------------------L--------G
-------G-G----------V-------T--------M----------Q-----------
------L---------P---------------------------N--------------H
-------------K--------------------N-------------------------
---------G--------------------------------------------------
------------------------------------------------------------
----------------------------------------------S-----C-------
-----------------G-----TVDRNAQIKIV----------D----PE---NG----
----K-V----LG-PNQSGELWIK-SSNI-----MT-GYYRNPEATKS-MIDE-E-----
-------------GWLHSGDIGYFDNDGELFIVDRIKE--LIKY-R-G-YQ-IS--PGEI
EDVLMSHP-AV-LE-VAV--IG-VP-----------H-E-L-------------------
------------------------------------------------------------
-----------------D------------------------------------------
------------------------------------------D---E-H---P---L-A-
F-VT-K----R-P------NV---------K-V-T-----------E----QE-------
-------------L--------------------------------I-------------
------------------D-F----V-A------------K-------N---------MM
D------H----F-KLR---A---------------------------------------
------------------------GVI-------------FLDAFP---YT-GSGKIARK
D-LK-E----I----------------GTSIL----------------------------
---------------------
>ref|XP_024880765.1
------------------------------------------------------------
------------------------------------------------------------
------------------------------------------------------------
------------------------------------------------------------
------------------------------------------------------------
------------------------------------------------------------
------------------------------------------------------------
------------------------------------------------------------
------------------------------------------------------------
------------------------------------------------------------
------------------------------------------------------------
------------------------------------------------------------
------------------------------------------------------------
------------------------------------------------------------
------------------------------------------------------------
------------------------------------------------------------
------------------------------------------------------------
------------------------------------------------------------
------------------------------------------------------------
------------------------------------------------------------
------------------------------------------------------------
------------------------------------------------------------
------------------------------------------------------------
------------------------------------------------------------
------------------------------------------------------------
------------------------------------------------------------
------------------------------------------------------------
------------------------------------------------------------
------------------------------------------------------------
------------------------------------------------------------
------------------------------------------------------------
------------------------------------------------------------
------------------------------------------------------------
------------------------------------------------------------
------------------------------------------------------------
------------------------------------------------------------
------------------------------------------------------------
------------------------------------------------------------
IV------S-A------A-----FL---MMNR------LL---Q-----S-----N-QLK
K--YQLS-----SLKV--IMGSG----T---SI---R-P-K--V--QEELRHI--L----
--P-H--V-----------Q-ILQCFGMTE--------------------L--------G
-------G-C----------A-------T--------L----------Q-----------
------L---------P---------------------------N--------------S
-------------K--------------------N-------------------------
---------G--------------------------------------------------
------------------------------------------------------------
----------------------------------------------S-----N-------
-----------------G-----IVSKNVQMKVV----------D----PE---SG----
----K-V----LG-PNQSGEICIK-LPGI-----MT-GYYKNPEATKS-TVDE-K-----
-------------GWLHSGDIGYFDDDGELFIIDRIKD--LIKY-R-A-YQ-IS--PTEV
VNVLTSHP-AV-LE-AVV--IG-V------------P-H-A-------------------
------------------------------------------------------------
-----------------D------------------------------------------
------------------------------------------D---E-H---P---V-A-
F-VI-K----K-P------GA---------K-V-T-----------E----QE-------
----------------------------------------------I-------------
------------------D-F----V-A------------N-------N---------MM
D------H----C-KLR---A---------------------------------------
------------------------GVI-------------FLESFP---YT-GSGKISRK
D-LK-A----M-------------------------------------------------
---------------------
>ref|XP_012228638.1
------------------------------------------------------------
------------------------------------------------------------
------------------------------------------------------------
------------------------------------------------------------
------------------------------------------------------------
------------------------------------------------------------
------------------------------------------------------------
------------------------------------------------------------
------------------------------------------------------------
-------------------Q--L-D-AR------TEEVVTYAELQDKIVRCALWL-Q-E-
HGIKAGDVVTVCTNNHLNSIVPC-LAASY-------VNAI--------FN----------
TW---N----E--------H-MDLQT----A----------L--H--F--LQLSDPKVIF
C-SE-L--------SL-----D--------------------------------II----
-----QS----AI-------------------K----KT---N---Y----------D--
--P-----------I--------I-V-------VF-------------------------
----------------------------G-------------------------------
-----N-----------------H------------------------------------
------------P-------------------------------D---------------
-A------------------------I-----------------P------F--------
---A---N-------I--L----------------------------------N------
------S-----------Y-S-N------------T--------------------E---
------V------------A---------N------F-----------R-----------
---L--A--E---------------L----D---D-I-K-----R------T--------
----A-----CIL--H---SS-G-TTG----M------P--KGVEL--S-----------
--N--------------------Y--------------------T---------------
---L--------------------------------------------------------
--------------------------------------------I---------------
--------------------------------M---------------I-----------
---------G-----------------------A--------------------------
------------D--------Q---N----L-------------------------N-I-
--------------------------------------------V---------------
T---------------------A-------V-----------------------------
---------------------------T-----------------------------L--
-W--------F--------------------------------S-----------SL-Y-
----W----I------S-G----VLLNV--K---SI-----TQ------S-AKV-I----
-----------I------------------------------------------Y-----
----P-----------E-----F----------------------D--------------
------------------E----------E-M--T-C-K-L-I-EKYE--I-------V-
ML------L-L------S-----TS---MINR------FL---R-----A-----G-YVK
K--YSLP-----SLRI--IFGGG----A---IL---K-P-K--S--QEELRRL--L----
--P-H--V-----------E-ILQAYGMTE--------------------I--------G
-------G-M----------A-------V--------M----------Q-----------
------N---------P---------------------------N--------------H
-------------K--------------------N-------------------------
---------G--------------------------------------------------
------------------------------------------------------------
----------------------------------------------S-----C-------
-----------------G-----TVVSNVQVKIV----------N----PK---SG----
----K-V----VG-PNQSGEIWIR-SKNI-----MN-GYYKNPEATNS-TIDK-D-----
-------------GWLHSGDIGYFDSDGELFIFDRIKE--LMKY-R-G-HQ-IS--PGEI
EAVLQLHP-GV-LE-VAV--VA-V------------P-H-AT------------------
------------------------------------------------------------
-----------------D------------------------------------------
------------------------------------------D---E-H---P---L-A-
Y-VS-K----K-P------GF---------K-V-TE----------K----EL-------
----------------------------------------------I-------------
------------------D-L----V-A------------S-------K---------MS
D------Q----Y-KLR---A---------------------------------------
------------------------GVI-------------FLDTFP---YT-GSGKIAKK
D-LR-A----MA------------------------------------------------
---------------------
>gb|KYN14776.1
------------------------------------------------------------
------------------------------------------------------------
------------------------------------------------------------
------------------------------------------------------------
------------------------------------------------------------
------------------------------------------------------------
-----------------------------------K----------------------S-
------------------------------------------------------------
-------------------------------L--GELMWI-S-I-TS-------------
--H-E------D-K-I--AH--L-D-AR------TDETFTYAELQDKVVRCALWL-Q-K-
QGIKCGDVISVCTSNQPNSIVPC-IAATY-------VNAI--------FN----------
PW---N----E--------D-MDLPT----A----------L--H--V--LQLTTPKVIF
C-SE-K--------SV-----G--------------------------------VI----
-----LN----AI-------------------K----EK---N---C----------N--
--P-----------M--------V-V-------VF-------------------------
----------------------------G-------------------------------
-----N-----------------H------------------------------------
------------D-------------------------------S---------------
-A------------------------I-----------------S------L--------
---S---D-------I--L----------------------------------R------
------N-----------C-N-N------------A--------------------E---
------A------------A---------N------F-----------R-----------
---Y--V--E---------------L----D---D-I-K-----K------T--------
----A-----CIM--H---SS-G-TTG----M------P--KGVEL--S-----------
--N--------------------H--------------------T---------------
---M--------------------------------------------------------
--------------------------------------------I---------------
--------------------------------L---------------M-----------
---------------------------------------------K--------------
------------N--------N---S----I-------------------------L-D-
--------------------------------------------M---------------
T---------------------N-------V---P-------------------------
---------------------------T-----------------------------L--
-W--------F--------------------------------S-----------SL-Y-
----W----I------S-G----VMLNV--I---AI-----SQ------G-ATV-I----
-----------L------------------------------------------Y-----
----S-----------Q-----F----------------------D--------------
------------------E----------D-M--T-C-Q-L-I-EKYK--V-------A-
VL------F-L------S-----SS---MINR------FV---R-----A-----G-YVK
E--YSLP-----SLKV--ILGGG----A---II---K-P-K--V--QEELRRC--L----
--P-H--V-----------Q-ILQGYGMTE--------------------V--------G
-------G-L----------A-------T--------C----------Q-----------
------L---------P---------------------------N--------------H
-------------K--------------------N-------------------------
---------G--------------------------------------------------
------------------------------------------------------------
----------------------------------------------S-----C-------
-----------------G-----IVAKNVQIKIV----------D----PE---SG----
----K-V----LD-PNQSGEIWIK-SATM-----M-------------------N-----
-------------GWLHTGDIGYVDEDGELFIIDRIKE--LIKY-R-G-YQ-IS--PGEI
EGVLISHP-AV-LE-VAV--IS-I------------P-H-AT------------------
------------------------------------------------------------
-----------------D------------------------------------------
------------------------------------------D---E-H---P---L-A-
Y-IT-K----K-P------GA---------K-V-T-----------E----QD-------
-------------L--------------------------------I-------------
------------------D-F----V-A------------K-------N---------MM
D------H----Y-KLR---A---------------------------------------
------------------------GII-------------FLDAFP---YT-GSGKIARK
D-LK-E----M-------------------------------------------------
---------------------
>ref|XP_012226742.1
------------------------------------------------------------
------------------------------------------------------------
------------------------------------------------------------
------------------------------------------------------------
------------------------------------------------------------
------------------------------------------------------------
------------------------------------------------------------
------------------------------------------------------------
------------------------------------------------------------
-------------------Q--L-D-AR------TEEVVTYAELQDKIVRRALWL-Q-E-
HGIKAGDVVTVCTNNHLNSIVPC-LAASY-------VNAI--------FN----------
TW---N----E--------H-MDLQT----A----------L--H--F--LQLSDPKVIF
C-SE-L--------SL-----D--------------------------------II----
-----QS----AI-------------------K----KT---N---Y----------D--
--P-----------I--------I-V-------VF-------------------------
----------------------------G-------------------------------
-----N-----------------H------------------------------------
------------P-------------------------------D---------------
-A------------------------I-----------------P------F--------
---A---N-------I--L----------------------------------N------
------S-----------Y-S-N------------T--------------------E---
------V------------A---------N------F-----------R-----------
---L--A--E---------------L----D---D-I-K-----R------T--------
----A-----CIL--H---SS-G-TTG----M------P--KGVEL--S-----------
--N--------------------Y--------------------T---------------
---L--------------------------------------------------------
--------------------------------------------I---------------
--------------------------------M---------------I-----------
---------G-----------------------A--------------------------
------------D--------Q---N----L-------------------------N-I-
--------------------------------------------V---------------
T---------------------A-------V-----------------------------
---------------------------T-----------------------------L--
-W--------F--------------------------------S-----------SL-Y-
----W----I------S-G----VLLNV--K---SI-----TQ------S-AKV-I----
-----------I------------------------------------------Y-----
----P-----------E-----F----------------------D--------------
------------------E----------E-M--T-C-K-L-I-EKYE--I-------V-
ML------F-L------S-----TS---MINR------FL---R-----A-----G-YVK
K--YSLP-----SLRI--IFGGG----A---IL---K-P-K--S--QEELRRL--L----
--P-H--V-----------E-ILQAYGLTE--------------------V--------G
-------G-M----------A-------V--------M----------Q-----------
------N---------P---------------------------N--------------H
-------------K--------------------N-------------------------
---------G--------------------------------------------------
------------------------------------------------------------
----------------------------------------------S-----C-------
-----------------G-----TVASNVQVKIV----------D----PK---SG----
----K-V----VG-PNQSGEIWIR-SKNI-----MN-GYYKNPEATNS-TVDK-D-----
-------------GWLHSGDIGYFDSDGELFIFDRIKE--LMKY-R-G-HQ-IS--PGEI
EAVLQLHP-GV-LE-VAV--VA-V------------P-H-AT------------------
------------------------------------------------------------
-----------------D------------------------------------------
------------------------------------------D---D-H---P---L-A-
Y-VS-K----K-P------GF---------K-V-TE----------K----EL-------
----------------------------------------------I-------------
------------------D-L----V-A------------S-------K---------MS
D------Q----Y-KLR---A---------------------------------------
------------------------GVI-------------FLDTFP---YT-GSGKIARK
D-LR-A----MA------------------------------------------------
---------------------
>ref|XP_029664069.1
------------------------------------------------------------
---------------------------------D-----------------------F--
----TI-----------------------------ENN-------V--------------
-YKG------------------------------E--------I----------------
--------------L-----P----------------------------Y----------
---------------------T--------------------S-----------------
---------------NY------------------K----------------------S-
------------------------------------------------------------
-------------------------------L--GEMVWF-K-I-KS-------------
--H-G------D-K-V--AH--L-D-AR------TEETVTYAELQDKVVRCALWL-Q-K-
QGIKSDDVVSVCTHNHLNSIVPC-LAAVY-------VNAI--------FN----------
PW---N----E--------N-MDFQT----A----------L--H--V--LQLTRPKVIF
C-SE-K--------PT-----N--------------------------------VI----
-----LN----AI-------------------K----EN---N---C----------N--
--L-----------T--------I-V-------VF-------------------------
----------------------------G-------------------------------
-----H-----------------H------------------------------------
------------P-------------------------------D---------------
-A------------------------I-----------------S------F--------
---S---D-------I--L----------------------------------N------
------T-----------C-S-D------------A--------------------E---
------V------------V---------N------F-----------R-----------
---Y--I--E---------------L----D---D-L-K-----K------T--------
----V-----CIL--H---SS-G-TTG----M------P--KGVEM--S-----------
--H--------------------Y--------------------C---------------
---L--------------------------------------------------------
--------------------------------------------L---------------
--------------------------------L---------------------------
---------I-----------------------S-----------E--------------
------------I--------K---N----L-------------------------D-L-
--------------------------------------------T---------------
N---------------------A-------V---S-------------------------
---------------------------I--------------------------------
-W--------F--------------------------------S-----------SL-Y-
----W----I------S-G----VMMNF--K---AI-----AQ------G-AKV-I----
-----------I------------------------------------------Y-----
----P-----------E-----F----------------------D--------------
------------------E----------E-M--T-C-L-L-I-KKYK--V-------T-
FI------F-L------S-----TS---MISR------FL---R-----A-----G-YVN
K--YPLS-----SLKV--IVYGG----A---AM---K-P-K--T--QEDIKRI--L----
--P-H--V-----------H-MIQGYGMTE--------------------L--------G
-------G-I----------A-------T--------M----------Q-----------
------L---------P---------------------------N--------------H
-------------K--------------------N-------------------------
---------G--------------------------------------------------
------------------------------------------------------------
----------------------------------------------S-----C-------
-----------------G-----TVIQNVQIKIV----------D----PE---NG----
----K-V----LG-PNQSGEVWIK-TATM-----MN-GYYRNPEATKN-TIDK-E-----
-------------GWLHSGDIGYFDEDGELFIIDRIKE--LIKY-R-G-CQ-IS--PGEI
EDVLLSHP-AV-LE-AAV--VA-VP-----------H-E-T-------------------
------------------------------------------------------------
-----------------D------------------------------------------
------------------------------------------D---E-H---P---I-A-
Y-IT-K----K-P------DV---------K-V-T-----------K----QE-------
-------------L--------------------------------I-------------
------------------D-F----V-A------------N-------N---------MM
D------Q----Y-KLR---A---------------------------------------
------------------------GVI-------------FLDTFP---YT-GSGKIARK
D-LK-A----MA------------------------------------------------
---------------------
>ref|XP_011632279.1
------------------------------------------------------------
------------------------------------------------------------
------------------------------------------------------------
------------------------------------------------------------
------------------------------------------------------------
------------------------------------------------------------
-----------------------------------K----------------------S-
------------------------------------------------------------
-------------------------------F--GNLIWS-S-L-KK-------------
--H-G------D-K-V--AY--L-D-AH------TEETMTYVELHDKAVRCALFL-L-K-
QGVKPNDIITLSTNNRLNSIVPC-LSAAY-------INTI--------FN----------
TW---D----E--------N-MDLQT----T----------L--Y--Y--LDLIMPKIIF
C-CE-K--------SV-----H--------------------------------VV----
-----LS----AI-------------------K----EK---N---C----------N--
--S-----------M--------V-V-------VF-------------------------
----------------------------G-------------------------------
-----K-----------------H------------------------------------
------------I-------------------------------N---------------
-A------------------------I-----------------S------F--------
---S---D-------I--L----------------------------------R------
------T-----------G-T-D------------A--------------------E---
------V------------A---------N------F-----------H-----------
---Y--V--E---------------H----D---D-I-K-----K------T--------
----A-----CIL--H---SS-G-TSG----L------P--KAIEV--S-----------
--N--------------------Y--------------------S---------------
---M--------------------------------------------------------
--------------------------------------------I---------------
--------------------------------I---------------G-----------
---------C-----------------------G-----------K--------------
------------T---------------------------------------------S-
--------------------------------------------I---------------
N---------------------M-------S---N-------------------------
---------------------------S-----------------------------L--
-W--------F--------------------------------S-----------PL-S-
----W----M------S-G----IMMNM--Y---AI-----VH------N-AKV-I----
-----------L------------------------------------------Y-----
----P-----------E-----F----------------------D--------------
------------------E----------D-M--T-C-R-L-I-EKYE--I-------R-
TL------L-L------S-----TS---MTNR------FV---K-----G-----N-HIK
N--YSLL-----SLKN--ILVTG----A---IL---T-P-K--M--QQDLRNM--L----
--P-H--V-----------G-ICQGYGMTE--------------------I--------C
-------F-F----------A-------T--------F----------Q-----------
------L---------P---------------------------N--------------H
-------------K--------------------N-------------------------
---------G--------------------------------------------------
------------------------------------------------------------
----------------------------------------------S-----S-------
-----------------G-----TVVDNMQMKIV----------D----PE---SE----
----K-V----LG-PNQSGEIWLK-SPIM-----MT-GYYKNPEATKS-TIDN-E-----
-------------GWLHSGDIGYIDEDGELFVTDRIKE--LIKY-K-G-YQ-VS--PTEI
ENVLMSHP-AV-LE-ATV--IG-IP-----------H-E-L-------------------
------------------------------------------------------------
-----------------D------------------------------------------
------------------------------------------N---E-H---P---L-A-
F-I-----------------------------I-K-----------K----SD-------
----------------------------------------------A-------------
------------------R-N----L-M------------V-------L---------FS
V------F----------------------------------------------------
------------------------------------------------------------
------------------------------------------------------------
---------------------
>ref|XP_029159129.1
------------------------------------------------------------
------------------------------------------------------------
-----------------------------------EDN-------V--------------
-YKG------------------------------E--------I----------------
--------------T-----S----------------------------M----------
---------------------P--------------------N-----------------
-----------------------------------Y----------------------K-
-S----------------------------------------------------------
-------------------------------I--GEMIWN-K-I-KS-------------
--H-G------N-K-I--AH--L-D-AC------TEIEVTYAELQNKIVRCALWL-Q-E-
RGIKSNDIISVCTNNHLNSIVPC-LAAIY-------INAI--------FN----------
PW---N----E--------N-MDLHN----T----------L--H--V--MQLTTPKVIF
C-SK-K--------SV-----N--------------------------------VI----
-----LS----AI-------------------K----KF---N---Y----------N--
--P-----------T--------V-X-------FF-------------------------
----------------------------G-------------------------------
-----D-----------------H------------------------------------
------------P-------------------------------D---------------
-I------------------------I-----------------K------F--------
---S---D-------I--L----------------------------------R------
------T-----------H-S-N------------A--------------------E---
------V------------E---------N------F-----------Q-----------
---Y--V--D---------------H----D---D-M-K-----K------T--------
----M-----CIM--H---SS-G-TTG----P------P--KGVEL--S-----------
--N--------------------Y--------------------S---------------
---L--------------------------------------------------------
------------------------------------------------------------
--------------------------------L---------------R-----------
---------F-----------------------S-----------D--------------
------------D--------K---N----V-------------------------D-L-
--------------------------------------------I---------------
D---------------------G-------V---A-------------------------
---------------------------I--------------------------------
-W--------S--------------------------------S-----------TF-Y-
----W----I------T-G----VMMNF--M---AI-----VQ------G-AKV-I----
-----------I------------------------------------------Y-----
----P-----------E-----F----------------------D--------------
------------------E----------E-M--L-C-L-L-I-KKYK--I-------T-
MA------F-L------S-----TS---MINR------LL---I-----S-----N-NVK
K--FSLS-----SLKT--IIFGG----S---RL---K-L-K--V--HAEIRHM--L----
--S-H--V-----------Q-VLQGFGMTE--------------------L--------G
-------G-F----------G-------T--------L----------Q-----------
------K---------L---------------------------N--------------H
-------------K--------------------N-------------------------
---------G--------------------------------------------------
------------------------------------------------------------
----------------------------------------------S-----C-------
-----------------G-----TVVQNVQMKIV----------D----RE---NG----
----K-A----FG-PNRLGELYIK-TENK-----MK-GYYKNLEATKN-TVDE-Q-----
-------------GWLHSGDISYFDEDGELFIVDRIKE--LIKY-R-G-YQ-IS--PGEI
EDVLLSHP-AV-SE-VAV--TA-I------------P-H-PI------------------
------------------------------------------------------------
-----------------D------------------------------------------
------------------------------------------D---E-H---C---V-A-
F-VV-K----K-P------GV---------E-V-T-----------E----QE-------
-------------L--------------------------------I-------------
------------------D-L----V-T------------N-------N---------MM
D------Q----Y-KLR---G---------------------------------------
------------------------GVI-------------FVNALP---HT-NTGKISKK
E-----------------------------------------------------------
---------------------
>ref|XP_011160940.1
------------------------------------------------------------
------------------------------------------------------------
------------------------------------------------------------
------------------------------------------------------------
------------------------------------------------------------
------------------------------------------------------------
------------------------------------------------------------
------------------------------------------------------------
-------------------------------L--GKLMWI-S-I-KN-------------
--N-G------D-K-T--AY--L-D-AS------SEETVTYTELQNKVVRCALWL-Q-K-
QEIKSGDVITVCTGNHINSIVPC-LSAAY-------INAI--------FN----------
PW---N----E--------N-MDSQT----I----------L--H--H--LQMTTPKIIF
C-SE-K--------SV-----H--------------------------------AV----
-----LS----AI-------------------K----EK---K---Y----------S--
--C-----------K--------V-V-------VF-------------------------
----------------------------G-------------------------------
-----K-----------------H------------------------------------
------------V-------------------------------D---------------
-A------------------------T-----------------S------F--------
---S---D-------I--L----------------------------------K------
------N-----------H-N-N------------E--------------------K---
------I------------A---------N------F-----------C-----------
---Y--V--K---------------L----D---N-I-K-----Q------T--------
----A-----CIM--H---SS-G-TTG----M------P--KGIEL--S-----------
--N--------------------Y--------------------S---------------
---M--------------------------------------------------------
--------------------------------------------M----V----------
--------------------------------L---------------V-----------
---------Q-----------------------A-----------N--------------
------------N--------M---N----V-------------------------T-N-
--------------------------------------------M---------------
P---------------------S-------------------------------------
---------------------------------------------------------L--
-W--------Y--------------------------------S-----------SI-Y-
----W----L------S-G----IIMNF--C---GI-----AQ------G-FKG-I----
-----------L------------------------------------------Y-----
----P-----------E-----F----------------------D--------------
------------------E----------E-M--T-C-R-L-I-EKYK--I-------H-
DM------F-L------C-----TS---MVNR------LL---K-----S-----D-YVK
K--YPLS-----SLKF--IKCGG----T---SV---K-P-V--V--QKELRHA--L----
--P-H--V-----------Q-MLQCYGMTE--------------------L--------G
-------G-I----------T-------T--------M----------Q-----------
------L---------P---------------------------N--------------S
-------------K--------------------N-------------------------
---------G--------------------------------------------------
------------------------------------------------------------
----------------------------------------------S-----C-------
-----------------G-----VPVKNVQMKIV----------D----TE---SG----
----K-I----LG-PNQPGEVCTK-IPSI-----MT-GYYKNPEATKN-TVDK-E-----
-------------GWVHSGDIGYVDEDGELFIVDRIKE--LIKY-R-G-YQ-VS--PGEI
ENVLHSHP-AV-LE-VAV--IG-V------------P-H-AI------------------
------------------------------------------------------------
-----------------D------------------------------------------
------------------------------------------D---E-H---P---L-A-
F-VS-K----Q-P------HA---------K-V-T-----------E----QE-------
-------------L--------------------------------I-------------
------------------D-F----V-A------------K-------N---------MM
D------I----Y-KLR---A---------------------------------------
------------------------GVI-------------FLDRFP---YT-GTGKISKK
D-LK-A----IAKE----------------------------------------------
---------------------
>ref|XP_020290414.1
------------------------------------------------------------
------------------------------------------------------------
------------------------------------------------------------
------------------------------------------------------------
------------------------------------------------------------
------------------------------------------------------------
-----------------------------------K----------------------N-
------------------------------------------------------------
-------------------------------I--GHLIWD-K-L-TS-------------
--H-G------N-K-I--AH--L-D-AR------TEETVTYKELQVKTVKCALWL-K-Q-
QGIGRDDVVSVCSNNHFNSIVPC-LSATY-------VAAI--------FN----------
TM---N----E--------D-MDLST----A----------L--H--C--IKLVKPKAIF
C-TA-K--------PL-----D--------------------------------VI----
-----RK----VL-------------------K----ET---N---Y----------N--
--I-----------K--------V-V-------VF-------------------------
----------------------------D-------------------------------
-----D-----------------N------------------------------------
------------S-------------------------------D---------------
-A------------------------F-----------------S------F--------
---S---D-------I--L----------------------------------N------
------G-----------Y-N-D------------A--------------------E---
------V------------A---------N------F-----------R-----------
---Y--V--E---------------H----D---S-L-K-----K------T--------
----A-----CIL--Y---SS-G-TTG----M------P--KGVEL--S-----------
--N--------------------Y--------------------T---------------
---L--------------------------------------------------------
------------------------------------------------------------
--------------------------------V---------------N-----------
---------L-----------------------A-----------F--------------
------------E--------E---S----V-------------------------D---
--------------------------------------------V---------------
N---------------------E-------V-----------------------------
---------------------------M-----------------------------L--
-W--------F--------------------------------S-----------SL-Y-
----W----I------S-G----VFLNL--A---AI-----VH------G-GKV-L----
-----------L------------------------------------------Y-----
----P-----------I-----F----------------------D--------------
------------------E----------E-M--T-C-M-L-I-EKFK--V-------H-
TI------V-L------S-----TS---MVSR------FL---K-----A-----G-YVK
N--YSLP-----TLKI--LYVGG----A---IL---K-S-S--M--QENLKNL--L----
--P-H--V-----------E-ILQAYGMTE--------------------V--------G
-------I-A----------T-------L--------Q----------K-----------
------S---------K---------------------------H--------------K
-------------S--------------------G-------------------------
---------S--------------------------------------------------
------------------------------------------------------------
----------------------------------------------S-------------
-----------------G-----TVVNNMQLKIV----------D----PD---TG----
----K-I----LG-PNQSGEIWLK-TTNM-----MN-GYYNNPEETKK-IIDK-D-----
-------------GWLHSGDIGYVDDDGELFIWDRLKE--LMKY-R-G-YQ-IS--PGEI
EAVLSTHP-AV-YE-VAV--VG-VP-----------H-E-L-------------------
------------------------------------------------------------
-----------------D------------------------------------------
------------------------------------------N---D-H---P---L-A-
F-VT-K----K-P------GA---------K-V-T-----------E----QE-------
-------------L--------------------------------I-------------
------------------D-Y----V-A------------N-------N---------MM
D------Q----Y-KLR---G---------------------------------------
------------------------GVV-------------FLESFS---YT-GSGKIARK
H-LR-A----MA------------------------------------------------
---------------------
>ref|XP_011629958.1
------------------------------------------------------------
------------Q--NATINE--N---------E-----------------------V--
----QN-----------------------------SKFKGRIKDNI--------------
-LMG------------------------------P--------E----------------
--------------I-----P----------------------------I-----HR---
---------------------E--------------------S-----------------
-----------------------------------V----------------------N-
------------------------------------------------------------
-------------------------------I--AETILK-A-L-KS-------------
--N-P------N-C-I--GQ--I-D-VL------TDKQNTYAEMSERSIKCSLWL-K-K-
QGVKPGDIIGLCTDNNLDAMIVL-LGIIY-------LNAK--------CN----------
TW---D----H--------E-LTLMT----A----------R--Y--F--LSLTSPTIIF
T-VP-Q--------SA-----A--------------------------------SL----
-----TE----AA-------------------K----EL---N---M----------N--
--V-----------K--------I-V-------VL-------------------------
----------------------------G-------------------------------
-----K-----------------L------------------------------------
------------D-------------------------------G---------------
-Y------------------------E-----------------S------V--------
---D---D-------I--L----------------------------------K------
------G-----------H-D-S------------R--------------------E---
------I------------A---------E------F-----------K-----------
---C--T--P---------------I----S---N-P-D-----E------V--------
----G-----LIV--L---SS-G-TTG----M------P--KATEI--S-----------
--H--------------------S--------------------S---------------
---M--------------------------------------------------------
--------------------------------------------H---------------
--------------------------------N---------------R-----------
---------L-----------------------N-----------H--------------
---------------------V---L----I-------------------------T-G-
--------------------------------------------L---------------
K---------------------G-------H---V-------------------------
---------------------------C-----------------------------M--
-F--------T--------------------------------P-----------TI-R-
----W----Q------Y-G----VMLAF--K---AI-----LA------G-ATR-I----
-----------V------------------------------------------A-----
----PDV---------V-----A----------------------DDVA-----------
------------------A----------T-T--I-C-E-Y-I-EKYR--I-------T-
WF------A-TD-----P-----FM---IIYF------VK---T-----------D-TLD
K--YRLS-----TLKL--IVTSG----S---IL---P-K-Q--H--QEALAKK--L----
--P-H--V-----------L-INNGYGSTD--------------------A--------A
-------G-E----------L-------T--------A----------Q-----------
------T---------K---------------------------D--------------S
-------------K--------------------A-------------------------
---------G--------------------------------------------------
------------------------------------------------------------
----------------------------------------------S-----V-------
-----------------G-----FLIPNVQIKIT----------N----TE---TE----
----E-I----LG-ANKVGEVRVK-VPFV-----MT-GYHKNPEATKK-AFDS-D-----
-------------GWLRTGDLGYYDDDGELFIVGRISD--FILF-R-A-IN-VS--PAEI
ETVILTHP-AVFEV-AVI--GK-P------------H-E-I-------------------
------------------------------------------------------------
-----------------D------------------------------------------
------------------------------------------E---Q-H---P---M-A-
I-VS-V----I-P------GK---------T-V-T-----------E----QE-------
-------------I--------------------------------I-------------
------------------T-L----V-E------------K-------N---------LP
D------Y----C-RLR---G---------------------------------------
------------------------GVK-------------FIDELP---HT-VTGKVSKK
E-LR--------------------------------------------------------
---------------------
>ref|XP_020290457.1
------------------------------------------------------------
---------------------------------D-----------------------F--
----TV-----------------------------ENN-------V--------------
-YKG------------------------------P--------V----------------
--------------V-----Y----------------------------N----------
---------------------T--------------------N-----------------
---------------VY------------------K----------------------N-
------------------------------------------------------------
-------------------------------L--GHMIWD-K-L-NS-------------
--Y-G------D-T-I--AR--I-D-AQ------TEETITYKELQVKTVKCALWL-K-Q-
QGIGRDDVVSICCPSHMNSIVPC-LSATY-------VAAI--------FN----------
GM---D----E--------D-MDLPT----A----------L--H--C--IKLIKPKAIF
C-TA-K--------PL-----N--------------------------------VI----
-----RT----AV-------------------T----EA---N---Y----------N--
--I-----------K--------V-V-------VF-------------------------
----------------------------D-------------------------------
-----D-----------------N------------------------------------
------------S-------------------------------D---------------
-E------------------------F-----------------S------F--------
---S---D-------I--L----------------------------------N------
------G-----------Y-T-D------------A--------------------E---
------I------------A---------N------F-----------R-----------
---Y--V--E---------------H----D---I-L-K-----Q------T--------
----A-----CIV--H---SS-G-TIN----M------P--KGVEL--S-----------
--N-----------------------------------------S---------------
---T--------------------------------------------------------
--------------------------------------------L---------------
--------------------------------M---------------N-----------
---------L-----------------------A-----------I--------------
------------N--------K---T----I-------------------------N-M-
--------------------------------------------K---------------
N---------------------S-------V---S-------------------------
---------------------------------------------------------F--
-W--------F--------------------------------T-----------SL-Y-
----W----I------T-G----VSLNL--R---AI-----AH------G-ANV-L----
-----------L------------------------------------------Y-----
----P-----------V-----F----------------------D--------------
------------------E----------E-M--T-C-V-I-I-EKYK--V-------N-
IL------Y-L------S-----TS---MMTR------FL---K-----A-----G-YIK
N--YSLP-----SLRS--IINGG----A---IL---K-S-S--V--QEDLKNL--L----
--P-H--V-----------N-ILQSYGMTE--------------------F--------G
-------G-S----------I-------T--------L----------Q-----------
------K---------P---------------------------Y--------------H
-------------K--------------------S-------------------------
---------G--------------------------------------------------
------------------------------------------------------------
----------------------------------------------S-----S-------
-----------------G-----VVIDNVQLKIV----------D----SD---TG----
----K-V----LG-PNQSGEIWVK-SPNM-----II-RYYNNPEETKR-TIDE-D-----
-------------GWFHTGDIGYVDVDGELFILDRIKD--IIKY-K-M-YP-LS--PSEI
EAVLSRHP-AV-RE-VAV--VG-V------------P-H-DL------------------
------------------------------------------------------------
-----------------D------------------------------------------
------------------------------------------T---T-H---P---L-A-
F-VT-K----K-P------DA---------K-V-T-----------E----ED-------
-------------L--------------------------------I-------------
------------------N-Y----V-A------------N-------N---------MT
D------Y----Y-KLR---A---------------------------------------
------------------------GVI-------------FLDKFP---YT-GSGKISKK
E-VN-A----MA------------------------------------------------
---------------------
>ref|XP_029047307.1
------------------------------------------------------------
-------------------NE--N---------D-----------------------V--
QPRFTI-----------------------------ENN-------I--------------
-LKG------------------------------R--------V----------------
--------------V-----S----------------------------F----------
---------------------Q--------------------F-----------------
-----------------------------------Q-YT-------------------H-
------------------------------------------------------------
-------------------------------V--GRLLFD-S-L-KK-------------
--N-V------N-L-V--GQ--V-D-AI------TGIEDTFGDILDMSIKCALWM-Q-K-
QGIKSNDVIVISSQSNGEIFIPC-IAALF-------IGAI--------FN----------
PW---D----D--------E-KDTKT----T----------R--Y--F--IKFMQPKAIF
A-GE-K--------ST-----P--------------------------------IV----
-----LE----AA-------------------K----LE---G---H----------P--
--T-----------K--------V-V-------SF-------------------------
----------------------------G-------------------------------
-----D-----------------Y------------------------------------
------------P-------------------------------G---------------
-T------------------------T-----------------R------F--------
---A---D-------I--L----------------------------------K------
------G-----------H-S-K------------S--------------------S---
------V------------I---------N------F-----------Q-----------
---C--T--D---------------I----D---D-P-Q-----Q------I--------
----A-----IIM--F---SS-G-TTS----L------P--KGIPL--T-----------
--H--------------------Q--------------------T---------------
---L--------------------------------------------------------
--------------------------------------------L-----KL--------
--------------------------------L---------------E-----------
---------V-----------------------E-----------E--------------
------------G--------P---S----V-------------------------D-T-
--------------------------------------------W---------------
------------------------------------------------------------
---------------------------------------------------------M--
-W--------Y--------------------------------S-----------PL-F-
----W----I------S-G----PVLNM--R---NI-----IF------H-RKK-I----
-----------V------------------------------------------P-----
----P-----------P-----F----------------------E--------------
------------------E----------E-S--A-C-R-V-I-EKYK--V-------E-
LV------L-L------V-----TT---RVNR------LV---R-----Y-----N-RLH
K--YDFP-----SLKV--LYIMG----S---PM---D-K-L--A--QDLVKKC--F----
--P-N--T-----------D-VIQLYSMSE--------------------M--------G
-------C-I----------M-------A--------V----------Q-----------
------S---------S---------------------------N--------------S
-------------P--------------------S-------------------------
---------G--------------------------------------------------
------------------------------------------------------------
----------------------------------------------S-----S-------
-----------------G-----LINCNCEIKII----------D----LE---TG----
----K-T----LG-PNQKGEICGK-SMCM-----ML-GYYKNPEATKM-LIDE-D-----
-------------GWLHTGDFGYYTEEGEVFVVDRLSD--SIKF-R-D-HL-II--PSEI
EAVLLTHP-SV-LE-VAV--IG-I------------S-H-PI------------------
------------------------------------------------------------
-----------------D------------------------------------------
------------------------------------------G---D-H---P---L-G-
F-VS-K----I-P------NK---------E-V-S-----------A----EE-------
-------------L--------------------------------I-------------
------------------D-L----V-A------------S-------K---------LP
D------H----C-RLR---G---------------------------------------
------------------------GVI-------------FLPSFP---YT-PTGKILKK
E-LK-M----M-------------------------------------------------
---------------------
>gb|TGZ32150.1
------------------------------------------------------------
---------------------------------N-----------------------F--
----TV-----------------------------ENG-------V--------------
-YKG------------------------------K--------A----------------
--------------E-----H----------------------------K----------
---------------------S--------------------N-----------------
---------------NY------------------K----------------------S-
------------------------------------------------------------
-------------------------------V--GEMLWT-N-I-RN-------------
--H-G------N-N-I--AY--L-D-AQ------TEKTVTYAQLQDKVVRCALWL-Q-K-
QGIKSGDVISLCTNNHLNSIVPC-LSATY-------INVI--------SN----------
PW---Y----E--------N-MDLQT----A----------M--H--V--LELTTPKVIF
C-NE-K--------SV-----D--------------------------------VV----
-----LS----AI-------------------K----DK---N---F----------N--
--P-----------T--------V-V-------IF-------------------------
----------------------------G-------------------------------
-----K-----------------H------------------------------------
------------V-------------------------------D---------------
-A------------------------I-----------------S------F--------
---S---D-------I--L----------------------------------N------
------N-----------C-N-D------------A--------------------E---
------V------------S---------N------F-----------R-----------
---Y--V--E---------------L----D---D-I-Q-----K------T--------
----A-----CIL--H---SS-G-TTG----L------T--KGVEL--S-----------
--N--------------------Y--------------------Y---------------
---V--------------------------------------------------------
--------------------------------------------L---------------
--------------------------------I---------------F-----------
---------S-----------------------Q-----------E--------------
------------N--------K---L--------------------------------K-
--------------------------------------------I---------------
N---------------------N-------A---P-------------------------
---------------------------S-----------------------------L--
-W--------F--------------------------------S-----------SL-Y-
----W----L------S-G----IILNF--N---AI-----VN------S-SKV-I----
-----------L------------------------------------------Y-----
----P-----------E-----F----------------------D--------------
------------------E----------E-M--T-C-Q-L-I-EKYK--A-------G-
FV------F-L------S-----SS---MLNR------FL---K-----T-----G-YVK
K--YSLL-----SLET--ISYGG----A---TT---K-S-K--V--QEELRRI--L----
--P-H--V-----------Q-ILQIYAMTE--------------------T--------G
-------L-I----------T-------M--------Q----------L-----------
------P---------N---------------------------H--------------K
-------------N----------------------------------------------
---------G--------------------------------------------------
------------------------------------------------------------
----------------------------------------------S-----C-------
-----------------G-----TVTKNVQIKIV----------D----LE---NG----
----K-V----LG-PNQSGEIWIK-SLTL-----MT-GYYRNPEATKS-TVDE-E-----
-------------GWLHSGDIGYFDDDGELFIVDRIKK--LIKY-R-G-YQ-IA--PGEI
EDVLMSHP-AV-LE-VAV--IG-IP-----------H-E-L-------------------
------------------------------------------------------------
-----------------D------------------------------------------
------------------------------------------D---E-H---P---L-A-
F-VT-K----R-P------NV---------K-V-T-----------E----QE-------
----------------------------------------------L-------------
------------------M-D----F-VAK----------N-------V---------MD
H------F----R--LR---A---------------------------------------
------------------------GVI-------------FLDAFP---YT-SSGKIARK
D-LL-H----L-------------------------------------------------
---------------------
>ref|XP_025157256.1
------------------------------------------------------------
---------------------------------D-----------------------F--
----TV-----------------------------ENN-------I--------------
-YIG------------------------------Q--------K----------------
--------------R-----A----------------------------Y----------
---------------------S--------------------D-----------------
---------------TC------------------K----------------------S-
------------------------------------------------------------
-------------------------------I--GELIWK-R-I-DS-------------
--F-S------D-K-D--AQ--I-D-AC------TEELVTYKELQRKITKCAIWL-Q-E-
QEIKPDDIISVCTHNQINAFVPC-LAASY-------INAI--------FN----------
SW---D----E--------N-MNLQT----A----------L--H--V--MQMTMPKVIF
C-NE-K--------SV-----G--------------------------------VV----
-----LQ----AV-------------------R----EK---N---Y----------K--
--P-----------K--------V-V-------VF-------------------------
----------------------------G-------------------------------
-----N-----------------H------------------------------------
------------P-------------------------------D---------------
-A------------------------V-----------------S------F--------
---A---R-------I--L----------------------------------S------
------S-----------Y-S-D------------A--------------------Q---
------A------------A---------R------F-----------R-----------
---Y--V--E---------------N----D---N-I-R-----K------T--------
----S-----CIL--H---SS-G-TTG----I------P--KAIEL--S-----------
--N--------------------Y--------------------S---------------
------------------------------------------------------------
------------------------------------------------------------
--------------------------------M---------------L-----------
---------S-----------------------L-----------N--------------
------------E--------E---S----K-------------------------I-N-
--------------------------------------------M---------------
N---------------------E-------T---V-------------------------
---------------------------T-----------------------------L--
-W--------F--------------------------------S-----------SI-Y-
----W----V------S-G----ILLNL--K---AI-----SQ------G-AKV-I----
-----------V------------------------------------------Y-----
----P-----------K-----F----------------------D--------------
------------------E----------E-M--T-C-I-L-I-EKYK--V-------T-
WL------F-I------G-----TS---MTNR------FL---K-----A-----G-YVK
N--YSLS-----TLKI--IFCSG----A---IL---K-P-E--S--QKELKRL--L----
--P-H--V-----------D-ILQAYGMTE--------------------L--------G
-------G-I----------A-------T--------C----------Q-----------
------M---------P---------------------------H--------------H
-------------K--------------------L-------------------------
---------G--------------------------------------------------
------------------------------------------------------------
----------------------------------------------S-----C-------
-----------------G-----SVVPNMQIKIV----------D----PE---SG----
----K-T----LG-SNEMGELWAK-SENI-----MT-GYYRNPEATKS-TIDK-E-----
-------------GWLHSGDLCYIDENGEVFVVDRLKE--LIKY-R-G-YQ-IS--PAEI
EDFLLTHP-AV-LE-IAV--VA-V------------P-H-ST------------------
------------------------------------------------------------
-----------------D------------------------------------------
------------------------------------------D---E-H---P---I-A-
Y-VT-K----K-H------GA---------T-V-T-----------E----QE-------
-------------L--------------------------------I-------------
------------------D-Y----V-A------------N-------N---------MM
D------H----F-KLR---A---------------------------------------
------------------------GVV-------------FLDSLP---YT-ESGKIAKK
E-LR-A----LA------------------------------------------------
---------------------
>ref|XP_014235499.1
------------------------------------------------------------
------------------------------------------------------------
------------------------------------------------------------
------------------------------------------------------------
------------------------------------------------------------
------------------------------------------------------------
------------------------------------------------------------
------------------------------------------------------------
------------------------------------------------------------
------------------------------------------------------M-K-K-
QGIGPKDIVVYCTYPRPDTDIPV-LATFF-------VGAT--------YN----------
GW---S----H--------Q-IALKP----A----------R--Y--F--LKFFEPKVIF
A-HE-G--------AV-----D--------------------------------VL----
-----LE----AI-------------------Q----LE---G---C----------R--
--T-----------R--------V-I-------VY-------------------------
----------------------------G-------------------------------
-----R-----------------D------------------------------------
------------P-------------------------------R---------------
-C------------------------R-----------------S------L--------
---Q---D-------I--L----------------------------------L------
------E-----------S-T-D------------E--------------------E---
------V------------A---------S------F-----------E-----------
---P-----Q---------------R----A---D-P-A-----D------T--------
----A-----IIV--L---SS-G-STG----N------P--KGIQH--S-----------
--Y--------------------G--------------------H---------------
---M--------------------------------------------------------
------------------------------------------------------------
--------------------------------L---------------K-----------
---------M-----------------------I-----------V--------------
------------T--------F---G----F-------------------------N-P-
--------------------------------------------F---------------
D---------------------G-------V---V-------------------------
---------------------------M-----------------------------W--
-Y--------S--------------------------------T-----------PL---
----W----I------T-Y----IGFLC--R---QI-----FS------Y-GTR-I----
-----------I------------------------------------------H-----
----S-----------S-----F----------------------H--------------
------------------L----------E-E--T-C-A-V-I-EKYK--V-------E-
VV------F-L------T-----PT---QITL------LC---K-----S-----D-ILQ
K--YDLK-----SLKR--VLFGG----S---KM---H-E-S--I--LVEFKSR--V----
--P-H--A-----------A-VLQVFGMSE--------------------I--------G
-------C-G----------T-------A--------Q----------L-----------
------K---------S---------------------------T--------------R
-------------N--------------------S-------------------------
---------S--------------------------------------------------
------------------------------------------------------------
----------------------------------------------S-----I-------
-----------------G-----YLMDGIQMKVK----------D----LQ---SG----
----E-S----LG-PNKSGEICFK-GTSF-----MT-GYYKNPEATKD-TFDE-D-----
-------------GWFLSGDIGYYDESGEVYIVERIKE--MIKC-R-N-YA-VS--PSDI
EQLLHTHP-GV-ME-AAV--VP-M------------P-H-EI------------------
------------------------------------------------------------
-----------------D------------------------------------------
------------------------------------------V---E-R---P---I-A-
F-VI-K----A-P------GS---------N-V-T-----------E----EE-------
----------------------------------------------L-------------
------------------V-T----L-S------------A-------I---------NG
E------N----E-KLT---G---------------------------------------
------------------------GVV-------------FLEKLP---KT-DTGKIMRP
Y-LK-E----KA------------------------------------------------
---------------------
>gb|KYM84413.1
------------------------------------------------------------
------------------------------------------------------------
------------------------------------------------------------
------------------------------------------------------------
------------------------------------------------------------
------------------------------------------------------------
------------------------------------------------------------
------------------------------------------------------------
------------------------------------------------------------
-----------N-N-I--IQ--L-D-AR------TDETFTYAELQDKAVRCALWL-Q-K-
QRIKCGDVISVCTSNHPNSIVPC-VAAAY-------VNAI--------FN----------
PW---N----E--------D-MDLPT----A----------L--H--V--LQLTTPKVIF
C-SE-K--------SV-----G--------------------------------VI----
-----LK----AM-------------------K----EK---N---Y----------N--
--P-----------M--------V-V-------IF-------------------------
----------------------------G-------------------------------
-----N-----------------H------------------------------------
------------D-------------------------------S---------------
-A------------------------I-----------------S------L--------
---S---D-------I--L----------------------------------R------
------N-----------C-N-N------------A--------------------E---
------A------------A---------N------F-----------R-----------
---Y--V--E---------------L----D---D-V-K-----K------T--------
----A-----CIM--H---SS-G-TTG----M------P--KGVEL--S-----------
--N--------------------H--------------------T---------------
---M--------------------------------------------------------
--------------------------------------------L---------------
--------------------------------L---------------M-----------
---------------------------------------------K--------------
------------D--------N---S----T-------------------------L-N-
--------------------------------------------M---------------
T---------------------N-------V---P-------------------------
---------------------------T-----------------------------L--
-W--------F--------------------------------S-----------SL-Y-
----W----I------S-G----VMLNV--K---AI-----SQ------G-ATV-I----
-----------L------------------------------------------Y-----
----S-----------Q-----F----------------------D--------------
------------------E----------D-M--T-C-Q-L-I-EKYK--V-------A-
VL------F-L------S-----SS---MINR------FV---R-----A-----G-YVK
K--YSLN-----SLKV--ILGGG----A---II---K-P-K--V--QEELRHC--L----
--P-H--V-----------Q-ILQGYGMTE--------------------V--------G
-------G-L----------I-------T--------C----------Q-----------
------L---------P---------------------------N--------------H
-------------K--------------------D-------------------------
---------G--------------------------------------------------
------------------------------------------------------------
----------------------------------------------S-----C-------
-----------------G-----IVAKNVQIKIV----------N----PE---SG----
----K-V----LD-PNQSGEIWIK-SASM-----M-------------------N-----
-------------GWLHTGDIGYIDEDGELFIIDRIKE--LIKY-R-G-YQ-IS--PGEI
EGVLISHP-AV-LE-VAV--IS-I------------P-H-AT------------------
------------------------------------------------------------
-----------------D------------------------------------------
------------------------------------------D---E-H---P---L-A-
Y-IT-K----K-P------GA---------K-E-T-----------E----QD-------
-------------L--------------------------------I-------------
------------------D-F----V-A------------K-------N---------MM
D------H----Y-KLR---A---------------------------------------
------------------------GII-------------FLDAFP---YT-GSGKIARK
D-LK-E----MS------------------------------------------------
---------------------
>gb|KYN14777.1
------------------------------------------------------------
------------------------------------------------------------
------------------------------------------------------------
------------------------------------------------------------
------------------------------------------------------------
------------------------------------------------------------
------------------------------------------------------------
------------------------------------------------------------
------------------------------------------------------------
------------------------------------------------------------
------------------------------------------------------------
------------------------------------------------------------
------------------------------------------------------------
------------------------------------------------------------
------------------------------------------------------------
------------------------------------------------------------
------------------------------------------------------------
------------------------------------------------------------
------------------------------------------------------------
------------------------------------------------------------
------------------------------------------------------------
------------------------------------------------------------
------------------------------------------------------------
------------------------------------------------------------
------------------------------------------------------------
------------------------------------------------------------
------------------------------------------------------------
------------------------------------------------------------
------------------------------------------------------------
------------------------------------------------------------
------------------------------------------------------------
------------------------------------------------------------
------------------------------------------------------------
------------------------------------------------------------
------------------------------------------------------------
------------------------------------------------------------
------------------------------------------------------------
--------------------------------------------ENMN--L-------K-
II------F-L------S-----TS---TLSR------FL---R-----A-----N-CIK
K--YSLS-----SLKV--ILYGG----A---IM---N-N-K--V--QEELKYI--L----
--P-H--V-----------Q-ILQGYGMTE--------------------T--------G
-------G-P----------V-------T--------S----------P-----------
------Q---------S---------------------------H--------------H
-------------K--------------------N-------------------------
---------G--------------------------------------------------
------------------------------------------------------------
----------------------------------------------S-----N-------
-----------------G-----VVAKNVQIKIV----------D----PE---SG----
----K-I----FE-SNQPGEILVK-SATM-----MT-GYYKNPEATKS-TIDE-E-----
-------------GWLHTGDIGYIDEDGELFIIDRMKE--LIKY-R-G-QQ-IS--PAEI
ENMLVTHP-AV-LE-AAV--IG-V------------P-H-ALLDPNMNKYSTSL------
------------------------------------------------------------
-----------------D------------------------------------------
------------------------------------------D---E-H---P---L-A-
Y-VT-K----R-P------GA---------E-V-T-----------E----QE-------
--------------LIDF----------------------------V-------------
------------------A-R----N-M------------M-------D---------HY
K------L----R-------A---------------------------------------
------------------------GVI-------------FLDNFP---YT-GSGKISRK
D-LK-E----MTKE----------------------------------------------
---------------------
>gb|KYN14777.1
-------------------------------------------------EDPSI------
------------S--YETVEH--K---------N-----------------------F--
----TV-----------------------------ENG-------I--------------
-YKG--------------------------------------------------------
--------------------P----------------------------V----------
---------------------K--------------------H-----------------
-----------------------------------K----------------------S-
------------------------------------------------------------
-------------------------------L--GEMLWI-R-I-KS-------------
--H-G------N-K-I--AY--L-D-AC------TEKTITYAELQDKVVRCALWF-Q-K-
QGIKSGDVISTCTGNHLNSIVPC-LSAAY-------INAI--------FN----------
SW---N----E--------N-MDLQT----A----------L--H--V--LRLTTPKVIF
C-SE-K--------SV-----D--------------------------------VV----
-----LS----AI-------------------K----EQ---K---C----------N--
--P-----------M--------I-V-------IF-------------------------
----------------------------G-------------------------------
-----K-----------------H------------------------------------
------------V-------------------------------D---------------
-A------------------------I-----------------S------F--------
---F---D-------I--L----------------------------------R------
------N-----------C-N-D------------V--------------------E---
------V------------A---------N------F-----------R-----------
---Y--V--E---------------L----D---D-I-K-----K------T--------
----A-----CIL--H---SS-G-TTG----M------P--KGVEL--S-----------
--N--------------------Y--------------------G---------------
------------------------------------------------------------
------------------------------------------------------------
--------------------------------L---------------L-----------
---------V-----------------------I-----------T--------------
------------Q--------G---N----I-------------------------L-A-
--------------------------------------------V---------------
A---------------------N-------T---P-------------------------
---------------------------L-----------------------------L--
-W--------F--------------------------------S-----------SL-Y-
----W----L------S-G----TALNL--S---MI-----VQ------G-SLA-I----
-----------F------------------------------------------Y-----
----P-----------E-----F----------------------D--------------
------------------E----------E-M--T-C-R-L-I-EKYK--V---------
II------S-F------I-----FL---MINR------FL---K-----A-----G-YVK
K--YSLS-----SLKI--IMSTG----A---II---K-P-K--V--QEELKCI--L----
--P-H--V-----------D-ILQGYGMTE--------------------T--------S
-------G-F----------I-------T--------S----------Q-----------
------L---------P---------------------------S--------------H
-------------K--------------------N-------------------------
---------G--------------------------------------------------
------------------------------------------------------------
----------------------------------------------S-----C-------
-----------------G-----VVVENVQMKIV----------D----PE---NG----
----K-I----LG-PNQSGEIWVK-SATM-----MN-GYYRNPEATKS-TIDE-E-----
-------------GWLHTGDIGYIDEDGELFIIDRIKE--LMKY-R-G-YQ-IS--PAEI
ENVLMLHP-AV-LE-TAI--IG-V------------P-H-A-------------------
------------------------------------------------------------
------------------------------------------------------------
------------------------------------------------------------
------------------------------------------------------------
------------------------------------------------------------
------------------------------------------------------------
------------------------------------------------------------
------------------------------------------------------------
------------------------------------------------------------
---------------------
>gb|KYN14777.1
------------------------------------------------------------
------------------------------------------------------------
-------------------------------------Y-------T--------------
-GSG------------------------------K--------I----------------
[truncated: 1,776,031 more chars]
