# Supplementary material for: Cloning and Immunosuppressive Properties of an Acyl-Activating Enzyme from the Venom Apparatus of Tetrastichus brontispae (Hymenoptera: Eulophidae)
Source: Toxins (Basel). 2019 Nov 18;11(11):672. doi: 10.3390/toxins11110672 (PMC6891662; doi:10.3390/toxins11110672)
Supplement: Supplementary file 1 [file toxins-11-00672-s001.zip › Complete sequence alignment for Figure 2.aln]

CLUSTAL X (1.83) multiple sequence alignment


E2A1T5_CAMFO          ------------------------------------------------------------
E2A1T4_CAMFO          ------------------------------------------------------------
A0A195FNW9_9HYME      ------------------------------------------------------------
E2BM40_HARSA          ------------------------------------------------------------
A0A026WKQ4_OOCBI      ------------------------------------------------------------
A0A0L7R9D1_9HYME      ------------------------------------------------------------
A0A0N0BEN0_9HYME      ------------------------------------------------------------
A0A154PJT2_DUFNO      ------------------------------------------------------------
A0A2A3E406_APICC      ------------------------------------------------------------
A0A026WV96_OOCBI      ------------------------------------------------------------
E2BET2_HARSA          ------------------------------------------------------------
F4WG73_ACREC          ------------------------------------------------------------
A0A151WJD4_9HYME      ------------------------------------------------------------
A0A151I662_9HYME      ------------------------------------------------------------
A0A195EGK9_9HYME      MTEKSVKCALWLREQAVQPGDIIGICTHNHLESYVPLLAALYIDAISNPWDNELSPTTAR
A0A195EZI3_9HYME      MTEKSVKCALWLREQAVQPGDIIGICTHNHLESYVPLLAALYINAISNPWDNELSPMTAH
A0A195B785_9HYME      ------------------------------------------------------------
E2BET1_HARSA          ------------------------------------------------------------
E2B4F9_HARSA          ------------------------------------------------------------
Tetrastichus          ------------------------------------------------------------
A0A232F5D4_9HYME      ------------------------------------------------------------
K7JJC5_NASVI          ------------------------------------------------------------
                                                                                  

E2A1T5_CAMFO          ------------------------------------------------------------
E2A1T4_CAMFO          ------------------------------------------------------------
A0A195FNW9_9HYME      ------------------------------------------------------------
E2BM40_HARSA          ------------------------------------------------------------
A0A026WKQ4_OOCBI      ------------------------------------------------------------
A0A0L7R9D1_9HYME      ------------------------------------------------------------
A0A0N0BEN0_9HYME      ------------------------------------------------------------
A0A154PJT2_DUFNO      ------------------------------------------------------------
A0A2A3E406_APICC      ------------------------------------------------------------
A0A026WV96_OOCBI      ------------------------------------------------------------
E2BET2_HARSA          ------------------------------------------------------------
F4WG73_ACREC          ------------------------------------------------------------
A0A151WJD4_9HYME      ------------------------------------------------------------
A0A151I662_9HYME      ------------------------------------------------------------
A0A195EGK9_9HYME      YFLMLTRPKIVFVNAESAKCLEQVIKENNLNTKLVVFGELAGFEDASLTSILHSQDDTGI
A0A195EZI3_9HYME      YFLLLTRPKIVFVNAESAKCLEQVIKENNLNTKLVVFGELVGFEDASLTSILRSQDDTGI
A0A195B785_9HYME      ------------------------------------------------------------
E2BET1_HARSA          ------------------------------------------------------------
E2B4F9_HARSA          ------------------------------------------------------------
Tetrastichus          ------------------------------------------------------------
A0A232F5D4_9HYME      ------------------------------------------------------------
K7JJC5_NASVI          ------------------------------------------------------------
                                                                                  

E2A1T5_CAMFO          ------------------------------------------------------------
E2A1T4_CAMFO          ------------------------------------------------------------
A0A195FNW9_9HYME      ------------------------------------------------------------
E2BM40_HARSA          ------------------------------------------------------------
A0A026WKQ4_OOCBI      ------------------------------------------------------------
A0A0L7R9D1_9HYME      ------------------------------------------------------------
A0A0N0BEN0_9HYME      ------------------------------------------------------------
A0A154PJT2_DUFNO      ------------------------------------------------------------
A0A2A3E406_APICC      ------------------------------------------------------------
A0A026WV96_OOCBI      ------------------------------------------------------------
E2BET2_HARSA          ------------------------------------------------------------
F4WG73_ACREC          ------------------------------------------------------------
A0A151WJD4_9HYME      ------------------------------------------------------------
A0A151I662_9HYME      ------------------------------------------------------------
A0A195EGK9_9HYME      NEFECVELSSPDHVATIVCSSGTSGLPKATEISHASMINYMACVKIHDLQGHVSMWTPSM
A0A195EZI3_9HYME      NEFECVKLSSPDHVATIVCSSGTSGLPKGTEISHASMINYMAHVKIHDLREHVSMWTPSM
A0A195B785_9HYME      ------------------------------------------------------------
E2BET1_HARSA          ------------------------------------------------------------
E2B4F9_HARSA          ------------------------------------------------------------
Tetrastichus          ------------------------------------------------------------
A0A232F5D4_9HYME      ------------------------------------------------------------
K7JJC5_NASVI          ------------------------------------------------------------
                                                                                  

E2A1T5_CAMFO          ------------------------------------------------------------
E2A1T4_CAMFO          ------------------------------------------------------------
A0A195FNW9_9HYME      ------------------------------------------------------------
E2BM40_HARSA          ------------------------------------------------------------
A0A026WKQ4_OOCBI      ------------------------------------------------------------
A0A0L7R9D1_9HYME      ------------------------------------------------------------
A0A0N0BEN0_9HYME      ------------------------------------------------------------
A0A154PJT2_DUFNO      ------------------------------------------------------------
A0A2A3E406_APICC      ------------------------------------------------------------
A0A026WV96_OOCBI      ------------------------------------------------------------
E2BET2_HARSA          ------------------------------------------------------------
F4WG73_ACREC          ------------------------------------------------------------
A0A151WJD4_9HYME      ------------------------------------------------------------
A0A151I662_9HYME      ------------------------------------------------------------
A0A195EGK9_9HYME      RWYCGLFIIIKAILDCSKRVIIPDCDKIEKICRFIEKYKARMTDYGGLCARQTKHSKPGS
A0A195EZI3_9HYME      RWYCGLFIIIKAILDCSKRIIIPDCDEIEEICRFIEKYEARMTDYGGLCARQTKYSKPGS
A0A195B785_9HYME      ------------------------------------------------------------
E2BET1_HARSA          ------------------------------------------------------------
E2B4F9_HARSA          ------------------------------------------------------------
Tetrastichus          ------------------------------------------------------------
A0A232F5D4_9HYME      ------------------------------------------------------------
K7JJC5_NASVI          ------------------------------------------------------------
                                                                                  

E2A1T5_CAMFO          ------------------------------------------------------------
E2A1T4_CAMFO          ------------------------------------------------------------
A0A195FNW9_9HYME      ------------------------------------------------------------
E2BM40_HARSA          ------------------------------------------------------------
A0A026WKQ4_OOCBI      ------------------------------------------------------------
A0A0L7R9D1_9HYME      ---MRRKFVDLFVKKMFTLFKRHALSKTNVFQLNILIPLIEILDVYLTCGQEFSPDEFCI
A0A0N0BEN0_9HYME      ------------------------------------------------------------
A0A154PJT2_DUFNO      ------------------------------------------------------------
A0A2A3E406_APICC      ------------------------------------------------------------
A0A026WV96_OOCBI      ------------------------------------------------------------
E2BET2_HARSA          ------------------------------------------------------------
F4WG73_ACREC          ------------------------------------------------------------
A0A151WJD4_9HYME      ------------------------------------------------------------
A0A151I662_9HYME      ------------------------------------------------------------
A0A195EGK9_9HYME      CGFVCETGRLKVVDPDTGKVLGVNKTGEIWAKSSYMMNGYYNNPEATKNAIDSDGWLHTG
A0A195EZI3_9HYME      CGFVCETGRLKVVDPDTGKVLGVNKTGEIWAKSSYMINGYYNNPEATKNAIDSDGWLHTG
A0A195B785_9HYME      -------------------------MGQIIVH----EWIYYNNPEVTKNAIDSD------
E2BET1_HARSA          ------------------------------------------------------------
E2B4F9_HARSA          ------------------------------------------------------------
Tetrastichus          ------------------------------------------------------------
A0A232F5D4_9HYME      ------------------------------------------------------------
K7JJC5_NASVI          ------------------------------------------------------------
                                                                                  

E2A1T5_CAMFO          ------------------------------------------------------------
E2A1T4_CAMFO          ------------------------------------------------------------
A0A195FNW9_9HYME      ------------------------------------------------------------
E2BM40_HARSA          ------------------------------------------------------------
A0A026WKQ4_OOCBI      ------------------------------------------------------------
A0A0L7R9D1_9HYME      FLFVKEESKERCKFDFNPIREHLDNLKDLKTLPSSVQNVIVDLFMNVVRYVAFLEPISRD
A0A0N0BEN0_9HYME      ------------------------------------------------------------
A0A154PJT2_DUFNO      ------------------------------------------------------------
A0A2A3E406_APICC      ------------------------------------------------------------
A0A026WV96_OOCBI      ------------------------------------------------------------
E2BET2_HARSA          ------------------------------------------------------------
F4WG73_ACREC          ------------------------------------------------------------
A0A151WJD4_9HYME      --------------------------MVFRIENNILIGEEVP------------------
A0A151I662_9HYME      -------------------------MMEKSVKCALWLREQVVQSGDII------------
A0A195EGK9_9HYME      DLGYYDDDGEIFLVDRISEFINYRAIKISPAEIEVLIQQHPAVLEVAVMAVPHDVEEEHA
A0A195EZI3_9HYME      DLGYYDDDGEIFLVDRMSEFINYRAIKISPAEIEVLIQQHPAVLEVAVMAVPHDVEEEHA
A0A195B785_9HYME      ------------DVDRMSEFINYRAIKISPAEIEVLIQQHPTVLEV--------------
E2BET1_HARSA          ------------------------------------------------------------
E2B4F9_HARSA          ------------------------------------------------------------
Tetrastichus          ------------------------------------------------------------
A0A232F5D4_9HYME      ------------------------------------------------------------
K7JJC5_NASVI          ------------------------------------------------------------
                                                                                  

E2A1T5_CAMFO          ------------------------------------------------------------
E2A1T4_CAMFO          ------------------------------------------------------------
A0A195FNW9_9HYME      ------------------------------------------------------------
E2BM40_HARSA          ------------------------------------------------------------
A0A026WKQ4_OOCBI      ------------------------------------------------------------
A0A0L7R9D1_9HYME      YLDKQNSRNYNDLHRVIVFVYILSYRVFSLFFEESIDCFVHFKVKKILSLVGHLLNPTTA
A0A0N0BEN0_9HYME      ----------------------------------------------MLSLVAYLLRAETP
A0A154PJT2_DUFNO      ------------------------------------------------------------
A0A2A3E406_APICC      ------------------------------------------------------------
A0A026WV96_OOCBI      ------------------------------------------------------------
E2BET2_HARSA          ------------------------------------------------------------
F4WG73_ACREC          ------------------------------------------------------------
A0A151WJD4_9HYME      ------------------------------------------------------------
A0A151I662_9HYME      -----------------------------------------------GICTHNHLESYVP
A0A195EGK9_9HYME      MAFIAKVPGKEIEIASGKQSTYAEMKEQSIKCALWLRKHGIQKGDKVGIWTDNHIDTYVP
A0A195EZI3_9HYME      MAFIAKVPGKEIEIVSGKQSTYAEMKEQSIKCALWLRKHGIQKGDKVGIWTGNHIDTYVP
A0A195B785_9HYME      ------------------------------------------------------------
E2BET1_HARSA          ------------------------------------------------------------
E2B4F9_HARSA          ------------------------------------------------------------
Tetrastichus          ------------------------------------------------------------
A0A232F5D4_9HYME      ------------------------------------------------------------
K7JJC5_NASVI          ------------------------------------------------------------
                                                                                  

E2A1T5_CAMFO          ------------------------------------------------------------
E2A1T4_CAMFO          ------------------------------------------------------------
A0A195FNW9_9HYME      -------------------------------------------------MDLPTALHVLQ
E2BM40_HARSA          ------------------------------------------------------------
A0A026WKQ4_OOCBI      ------------------------------------------------------------
A0A0L7R9D1_9HYME      NFFHKMGCLIFEEDFVEQKLMLPFLEATQYLEKLQENLREHMKKMKIPKKKLTTPMFMNV
A0A0N0BEN0_9HYME      NLFHEKGCLTFEEDFVEQNLVLPFLEATPCLEKLQKHLKEYVRNTKVPKKELTTPMFMNV
A0A154PJT2_DUFNO      ------------------------------------------------------------
A0A2A3E406_APICC      ------------------------------------------------------------
A0A026WV96_OOCBI      ------------------------------------------------------------
E2BET2_HARSA          ------------------------------------------------------------
F4WG73_ACREC          ------------------------------------------------------------
A0A151WJD4_9HYME      ---------IYREYTNVGA-----------------------------------------
A0A151I662_9HYME      LLAALYVGAISNPWDNELS-----------------------------------------
A0A195EGK9_9HYME      VFASLYVAAVICPWDEKVSKTSARYCLSLTSPKLIFVDTDSVANLVEAAKEANLEVEVIV
A0A195EZI3_9HYME      VFASLYVAAVICPWDEKVSKTSARYCLSLTSPKLIFADADSVENLVEAAKEENLEVEVIV
A0A195B785_9HYME      --------VMICSWDEKVS---------------------------------------EI
E2BET1_HARSA          ------------------------------------------------------------
E2B4F9_HARSA          ------------------------------------------------------------
Tetrastichus          ------------------------------------------------------------
A0A232F5D4_9HYME      ------------------------------------------------------------
K7JJC5_NASVI          ------------------------------------------------------------
                                                                                  

E2A1T5_CAMFO          ------------------------------------------------------------
E2A1T4_CAMFO          ------------------------------------------------------------
A0A195FNW9_9HYME      LTTPKVIFCSEKSVSVILNAMKEKNYNPMVVVFGNHDSAISLSDILRNCNNAEAANFRYV
E2BM40_HARSA          ------------------------------------------------------------
A0A026WKQ4_OOCBI      ------------------------------------------------------------
A0A0L7R9D1_9HYME      LNRTTARLKVPPNTPEDLSAMKFFREVPRTNYLKPLIETKLDSIRVANKLNAMNLLIDGD
A0A0N0BEN0_9HYME      LNRPKIRLKVPPATPEDLSVMKFARQVPKT---KPSMESKLESLRATNRMNALNLLKDAN
A0A154PJT2_DUFNO      ------------------------------------------------------------
A0A2A3E406_APICC      ------------------------------------------------------------
A0A026WV96_OOCBI      ------------------------------------------------------------
E2BET2_HARSA          ------------------------------------------------------------
F4WG73_ACREC          ------------------------------------------------------------
A0A151WJD4_9HYME      --LVLEKMRSRSKLVAQ--------VEAVTGTETTFAEMTEKSVKCALWLGEQAVQLDDI
A0A151I662_9HYME      --PKFEDASLTSVLRSQN-VMGINEFECVRLSSRDHVATIVCSSGISGLSKGTEISHESI
A0A195EGK9_9HYME      IGSLTGFVSLTDILQDQVNPSEIDEFRCTIVDNLHDIAMICASSGTTGMPKGVELSYLSL
A0A195EZI3_9HYME      IGSLTGFVSLTDILQDQVNPSEINEFRCTIVDNLHDIAMICASSGTTGMPKGAELSYVSL
A0A195B785_9HYME      IDSLTGFVSLTDIFQDQVNPLEIDEFRCS-HDNLHDIAMICFS-GTTGMPKEAELS----
E2BET1_HARSA          ------------------------------------------------------------
E2B4F9_HARSA          ------------------------------------------------------------
Tetrastichus          ------------------------------------------------------------
A0A232F5D4_9HYME      ------------------------------------------------------------
K7JJC5_NASVI          ------------------------------------------------------------
                                                                                  

E2A1T5_CAMFO          ------------------------------------------------------------
E2A1T4_CAMFO          ------------------------------------------------------------
A0A195FNW9_9HYME      ELDD------------------------------VKKTACIMHSSGTTGMPKGVELSNHT
E2BM40_HARSA          ------------------------------------------------------------
A0A026WKQ4_OOCBI      ------------------------------------------------------------
A0A0L7R9D1_9HYME      RKAPSCSQRRKDLRRSIEPEKSKPNFVRKSLPTFKPVVVKQTAASTLRECSRVISNEEKE
A0A0N0BEN0_9HYME      KNAPSCFQRRKDLDK-------------------SPVEIKQTVASTLRECARVISVEEKE
A0A154PJT2_DUFNO      ------------------------------------------------------------
A0A2A3E406_APICC      ------------------------------------------------------------
A0A026WV96_OOCBI      ------------------------------------------------------------
E2BET2_HARSA          ------------------------------------------------------------
F4WG73_ACREC          ------------------------------------------------------------
A0A151WJD4_9HYME      IGICTHNHLESY------------------IPLLAALYVG----------AISNP-----
A0A151I662_9HYME      INYMVHVKIHDLRGHVSMWTPSMRWYCGLFIIIKAVLDCS----------KRVTVPDCDE
A0A195EGK9_9HYME      YNSITPIEEVHTINEVILSIPTIRWHYGLSLMFELVMSNAKWIITSAEVAFKDETEICKI
A0A195EZI3_9HYME      YNSITTIEEVHIINEVVLSMPTIRWHYGLILMFELVMSNAKWIITSAEVAFKDETEICKI
A0A195B785_9HYME      ------------------------------------------------------------
E2BET1_HARSA          ------------------------------------------------------------
E2B4F9_HARSA          ------------------------------------------------------------
Tetrastichus          ------------------------------------------------------------
A0A232F5D4_9HYME      ------------------------------------------------------------
K7JJC5_NASVI          ------------------------------------------------------------
                                                                                  

E2A1T5_CAMFO          ------------------------------------------------------------
E2A1T4_CAMFO          MIGEEELIDDSCINTGELILNAFKSRPDFIGQVDAMTG----------------------
A0A195FNW9_9HYME      MILMKDNSTLDMTNVPTLWFSSLYWISGVLLNVKAISQGATVILYSQFDEDMTCQLIEKY
E2BM40_HARSA          ------------------------------------------------------------
A0A026WKQ4_OOCBI      ------------------------------------------------------------
A0A0L7R9D1_9HYME      IKKLKALTEGGLDPFSIEKLEEEKRQRQKEEELLKIQERHLLALLTREGAFIAKQSLLND
A0A0N0BEN0_9HYME      IKRLKGLAEGGLDPASILKFEEEKRQQQREEELLRIQEKHLLALLTRENAFTAKQSLLND
A0A154PJT2_DUFNO      ------------------------------------------------------------
A0A2A3E406_APICC      ------------------------------------------------------------
A0A026WV96_OOCBI      ------------------------------------------------------------
E2BET2_HARSA          ------------------------------------------------------------
F4WG73_ACREC          ------------------------------------------------------------
A0A151WJD4_9HYME      --------FRCDSCFPIRLVKFGILSKYRLPTLKILLFGGAHFRGELQQSLVKLLPHTNV
A0A151I662_9HYME      IEEMCRFIKKCDSCFPIRLVKFGILSKYRLPTLKILLFGGAHFREELQQSLVKLLPHTNV
A0A195EGK9_9HYME      IQDYEVTWLGTDISFPYVLFKYNILQKYPMPSLKKLVITGGPFLKKIHEAVAKMMPHTQI
A0A195EZI3_9HYME      IQDYGVTWLGADISFPYILFKYNILQKYPMPSLKKLVVTGAPFLKKIQETVAKMMPHTQI
A0A195B785_9HYME      --------LGADILFPYILFKYNILQKYPMLSLKKLVI----------------------
E2BET1_HARSA          ------------------------------------------------------------
E2B4F9_HARSA          ------------------------------------------------------------
Tetrastichus          ------------------------------------------------------------
A0A232F5D4_9HYME      ------------------------------------------------------------
K7JJC5_NASVI          ------------------------------------------------------------
                                                                                  

E2A1T5_CAMFO          ------------------------------------------------------------
E2A1T4_CAMFO          --------------------------------------EKNTFQQMRERSVKCALWLKKI
A0A195FNW9_9HYME      KVAVLFLSSSMINRFVRAGYVKNYSLLSLKVILGGGAIIKPKVQKELRHYLPHVQILQGY
E2BM40_HARSA          ------------------------------------------------------------
A0A026WKQ4_OOCBI      ------------------------------------------MEKLYNHSLTDRVPNSEA
A0A0L7R9D1_9HYME      VKVHGENVRKEKQDLYEKLEKWRQSHNKEMTEIVEKCREIEQSSREAFNAMLDEKKQKAA
A0A0N0BEN0_9HYME      VKVHAESVRKERQQLYDKLERWRENHNKEMMEIVEKCHEIEQASREAFNAMIDEKKQKAA
A0A154PJT2_DUFNO      ------------------------------------------------------------
A0A2A3E406_APICC      -------------------------------------------------MSIDEKKDDNT
A0A026WV96_OOCBI      ------------------------------------------------------------
E2BET2_HARSA          ------------------------------------------------------------
F4WG73_ACREC          ------------------------------------------------------------
A0A151WJD4_9HYME      ILSYGWLHTG-------------DLGYYDDDGGIFLVDRIS-EFIN-YRPHDVEEEHAMA
A0A151I662_9HYME      ILSYGMTDYGGLCARQTKHSKSDSRGFVCETGWLKVVDPDTGKVLG-VKTREIWAKSSYM
A0A195EGK9_9HYME      LNCYGLTDAGGLCVSQAKNSKLGSCGFVTKGLKIKVVDEQTGQALGPNKTGELCIKSEFI
A0A195EZI3_9HYME      LNCYGLTDAGGLCVSQAKNSKLGSCGFVTKGIKIKVVDEQTGQALGPNKTGELCIKSEFI
A0A195B785_9HYME      ------------------------------------------------------------
E2BET1_HARSA          ------------------------------------------------------------
E2B4F9_HARSA          ------------------------------------------------------------
Tetrastichus          ---------------------------MKGRSIFLIVSFLLLIAIQNSLARPGKVRDCKN
A0A232F5D4_9HYME      ------------------------------------MTFVVKIMTE--------------
K7JJC5_NASVI          ------------------------------------------------------------
                                                                                  

E2A1T5_CAMFO          -MTTND------------------------------------------------------
E2A1T4_CAMFO          GIQRNDSIVVCTS-NHLDTYIPYLAILYVGAVLHVWNINQLITVDHF-------------
A0A195FNW9_9HYME      GMTEVGGLVTCQLPNHKDGSCGVVAKNVQIKIVTPESGKVLDPNQSG-------------
E2BM40_HARSA          -MVADKP-----------------------------------------------------
A0A026WKQ4_OOCBI      DMSGKKVVDEPKP-----------------------------------------------
A0A0L7R9D1_9HYME      EVTEESRQLKALLVKQREDETQRKIQMIQGIKMIQSLRALPFKDFDPTESSGLGLLCEMS
A0A0N0BEN0_9HYME      EVTEESRQLKTQLMKQREEETQRKIKLIQEIKTIQFLRALPFKDFDPTESSGMGLLCEMS
A0A154PJT2_DUFNO      ------------------------------------------------------------
A0A2A3E406_APICC      EL----------------------------------------------------------
A0A026WV96_OOCBI      ------------------------------------------------------------
E2BET2_HARSA          ------------------------------------------------------------
F4WG73_ACREC          ------------------------------------------------------------
A0A151WJD4_9HYME      FIAKVPGKEIFQDQVIN----------------EVILSMPPGFVTKGLKIKV------VD
A0A151I662_9HYME      MNGYYNNLETTKNTIDS----------------DGKYETSNIGFINYRTIKISSAEIEAL
A0A195EGK9_9HYME      MNGYHKNPEETKNVIDSNGWLHTKDIMYYDEEGEIYFVSRFSDFINYRSIKLSPAEIEGI
A0A195EZI3_9HYME      MNGYHKNPEETKNIIDSNGWLHTKDIMYYDEEGEIYFVSRLSDFINYRSIKLSPAEIEGI
A0A195B785_9HYME      ----------------------------------IYFVR-LSDFINYRSIKLSSAEIKDI
E2BET1_HARSA          ------------------------------------------------------------
E2B4F9_HARSA          ------------------------------------------------------------
Tetrastichus          PNQRKSS-----------------------------------------------------
A0A232F5D4_9HYME      --QNNRI-----------------------------------------------------
K7JJC5_NASVI          -MDHENI-----------------------------------------------------
                                                                                  

E2A1T5_CAMFO          ------------------------------------------------------------
E2A1T4_CAMFO          ------------------------------------------------------------
A0A195FNW9_9HYME      ------------------------------------------------------------
E2BM40_HARSA          ------------------------------------------------------------
A0A026WKQ4_OOCBI      ------------------------------------------------------------
A0A0L7R9D1_9HYME      LAELKERSFWMKMKLDEETKSRKFLIHRERERQKNLMKETRRALEEYKANKRATLPSKSR
A0A0N0BEN0_9HYME      LAETG-------------------------------------------------------
A0A154PJT2_DUFNO      ------------------------------------------------------------
A0A2A3E406_APICC      ------------------------------------------------------------
A0A026WV96_OOCBI      ------------------------------------------------------------
E2BET2_HARSA          ------------------------------------------------------------
F4WG73_ACREC          ------------------------------------------------------------
A0A151WJD4_9HYME      EQNGPNKTGEFCIPIPHETDIEHSIAFIQKVIGK--------EVNYNCMIYFKKLRSFRK
A0A151I662_9HYME      IQQHPAVLEVAIVAVPHDVEEEHAMAFIMKVPEKQATELDITNLVEQNMPWYCRLHAGVK
A0A195EGK9_9HYME      LKIHPSVLNAAVVPVPHETDIEHPMAFIQKVIGKEVTEKELHDVVANNLPDYCKLIGGIK
A0A195EZI3_9HYME      LEIHPSILNAAVVPIPHETDIEHPMAFIQKVIGKEVTEKELHDLVANNLPDYCKLIGGIK
A0A195B785_9HYME      LEMHPSILKAAIVPVPHET---------------DVTEKELHDLVANNLPNYCKLIGEIK
E2BET1_HARSA          ------------------------------------------------------------
E2B4F9_HARSA          ------------------------------------------------------------
Tetrastichus          ------------------------------------------------------------
A0A232F5D4_9HYME      ------------------------------------------------------------
K7JJC5_NASVI          ------------------------------------------------------------
                                                                                  

E2A1T5_CAMFO          ------------------------------------------SRSFTVKNNVYKG---EI
E2A1T4_CAMFO          ---------------------------------------KFRPKNFTVENNVYKG---KV
A0A195FNW9_9HYME      ---------------------------------------EIWIKSATMMNGYYRN---PE
E2BM40_HARSA          ------------------------------------------VPDFTVENDIYKG---QK
A0A026WKQ4_OOCBI      ---------------------------------------KVPPKKFTVENNVYKG---EV
A0A0L7R9D1_9HYME      QQPQPVTSPEIDALRKKLEERRALRAQREVVSKLDCFDSYRVEPLFKIENNVLKG---KL
A0A0N0BEN0_9HYME      -------------------------------------------PSLKIEDKVVKG---KV
A0A154PJT2_DUFNO      ------------------------------------------------------------
A0A2A3E406_APICC      --------------------------------------------MFTIENNVLKG---RV
A0A026WV96_OOCBI      -----------------------------MVNLKNKDVVEETSLTFRIQDDILIG---KE
E2BET2_HARSA          -----------------------------MVNLRNEDVTDEGDLTFRTENDILIG---EE
F4WG73_ACREC          ------------------------------------------------------------
A0A151WJD4_9HYME      YIKTFPKKQT-----KIIKEFIKMCERIIATDNSKKLHYHDAVREFKIEDNILIG---KE
A0A151I662_9HYME      FMQKLPRMATGKIAKKELKQIAKNMTMINEKAIEQKLHYHDVVHEFRIEDNILIG---KE
A0A195EGK9_9HYME      FVDKLPRLTTGKIDRKQLKLLAKTSNIILCKKLQK-LHYHDAVREFRIEDNILIG---KE
A0A195EZI3_9HYME      FVDKLPRLTTGKIDRKQLKLLAKTSNIILCQKLQK-LHYHDAVREFRIEDNILTG---KE
A0A195B785_9HYME      FVDKLSHYECDPIIKVNVK-----------KKKNK-LHYHDAVREFKIEDNILIG---KE
E2BET1_HARSA          ------------------------------MAMSCGEKADEYMPSFRIEENVLIGTEEEE
E2B4F9_HARSA          ------------------------------------------------------------
Tetrastichus          ----------------------------------------VNHTDVTTEKYVLKG---YI
A0A232F5D4_9HYME      ----------------------------------------FASLDFVIENNIIKG---VQ
K7JJC5_NASVI          ----------------------------------------YKRVGFTIEDNIIKG---YP
                                                                                  

E2A1T5_CAMFO          T--TSNRKS------------------IGEMMWNKIKSHRDKI-----------------
E2A1T4_CAMFO          SSYSSNYKS------------------LNELIWNKIKNHGDKI-----------------
A0A195FNW9_9HYME      ATKSTIDEEGWLHTGDIGYIDEDGELFIIDRIKELIKYRGYQISPGEIEGVLISHPAVLE
E2BM40_HARSA          RPYSDTCKS------------------IGELIWKRIDSFSDKD-----------------
A0A026WKQ4_OOCBI      VPLSSDYKG------------------LGELIWKSINKYKNNI-----------------
A0A0L7R9D1_9HYME      SSCDTQFSS------------------VGKLLLDTLRSNPDVIG----------------
A0A0N0BEN0_9HYME      VECYSRYTS------------------VGKLLFDTLRNNPNIIG----------------
A0A154PJT2_DUFNO      ------------------------------------------------------------
A0A2A3E406_APICC      ISNDNGYTS------------------VGKLIFDTFRSKPNFIW----------------
A0A026WV96_OOCBI      IPIHKECTN------------------VGALVLEKLRSRPEFIA----------------
E2BET2_HARSA          APIHTECTN------------------VGALVLEKLRSRPEFIA----------------
F4WG73_ACREC          ------------------------------------------------------------
A0A151WJD4_9HYME      IPINREPVN------------------ISEVLLKTLKSKPNCIG----------------
A0A151I662_9HYME      IPINREPIN------------------ISEVLLKTLKSKPNCIG----------------
A0A195EGK9_9HYME      IPINREPVN------------------ISEVLLKTLKSKPNCIG----------------
A0A195EZI3_9HYME      IPINREPVN------------------MSEVLLKTLKSKPNCIG----------------
A0A195B785_9HYME      IPINRESVN------------------ISEVLLKTLKSKPNCIG----------------
E2BET1_HARSA          EETHPVCAN------------------VGELVLNRLSSKPDFVG----------------
E2B4F9_HARSA          -----------------------------------------MTY----------------
Tetrastichus          EPIDD--------------------RKIGDAIFDVLSKNPDHVS----------------
A0A232F5D4_9HYME      EPTNVP-------------------FFTGELILQFLRNKPDHVG----------------
K7JJC5_NASVI          KPYCMKT------------------HNLGQVILDVLSSNPHHVS----------------
                                                                                  

E2A1T5_CAMFO          ------------------------VHLDACTEQVVTYAELQDKVIRCALWLQEQGIESKD
E2A1T4_CAMFO          ------------------------AYLDARTENVVSYAELQDKVVRCALWLQKQGIKSGD
A0A195FNW9_9HYME      AAVISIPHATDDEHPLAYITKKPGAKLDARTEETVTYAELQDKVVKCALWLQKQGIKSDD
E2BM40_HARSA          ------------------------AQIDARTEELVTYKELQRKITKCAIWLQEQEIKPDD
A0A026WKQ4_OOCBI      ------------------------AHVDAQTDKVVTYAELQNKVVRCALWLQEHGIKSGD
A0A0L7R9D1_9HYME      -------------------------QVDTITGAKDSFANIADRAVRCALWMQKQGVGKGD
A0A0N0BEN0_9HYME      -------------------------QIDAITEEQETFADIADRTIKCALWLQKHGVGKGD
A0A154PJT2_DUFNO      ---------------------------------------MLDRAIKCALWMKKQGATKGD
A0A2A3E406_APICC      -------------------------QVDAISGIEDKFSDICDRTIKCGLWMQKHGVKKGD
A0A026WV96_OOCBI      -------------------------QVEAVAGTKTTFAEMTEKSVKCALWLREQGIQPGD
E2BET2_HARSA          -------------------------QVEAVSGAETTFAEMTEKSVKCALWLREQGVQPGD
F4WG73_ACREC          ------------------------------------------------------------
A0A151WJD4_9HYME      -------------------------QVDAVTGEQDTYADISERSIKCALWLQKQDVKPGD
A0A151I662_9HYME      -------------------------QIDAVTGKQDTYADMSERSIKCALWLQKQGVKPGD
A0A195EGK9_9HYME      -------------------------QVDALSGEQDTYADMSERSIKCALWLQKQGVKPGD
A0A195EZI3_9HYME      -------------------------QVDALSGEQDTYADMSERSIKCALWLQKQGVKPGD
A0A195B785_9HYME      -------------------------QVDALSGEQDTYADMSERSIKCALWLQKQGVKPGD
E2BET1_HARSA          -------------------------QIDASTGQECTYAEMRERSVKCALWLRKHGIRKGD
E2B4F9_HARSA          -------------------------QIDALTGKQNTFQQMRERSVKCALWLRKQNVKPGD
Tetrastichus          -------------------------QIDIYTQKKTTFREMKDHSVRLAIWMKKFGIKPND
A0A232F5D4_9HYME      -------------------------QIEVETGKQSTYAEMEDKSVRCALWMKKHGIGNGD
K7JJC5_NASVI          -------------------------QIESETGKQTTFAEMRDSSIRCALWLQKQGISSND
                                                                                  

E2A1T5_CAMFO          VVTVCTSNHFNTFVPCLAAIYVNAIFNPWNENMDLQNILHVMQLTTPKVIFCSEKSVNVI
E2A1T4_CAMFO          VVSLCTCNHLNSIVPCLAVIYINAIFNPWNEDMDLQTALHVMQLTTPKVIFCSEKPVNVI
A0A195FNW9_9HYME      IISVCTGNHCNSIVPCLSAVYINVIFNPWDENMNLKTALYVLRMIMPKVIFCSEKSVDVI
E2BM40_HARSA          IISVCTHNQINAFVPCLAASYINAIFNPWDENMNLQTALRVMQMTMPKVIFCNEKSVSVV
A0A026WKQ4_OOCBI      VISICSKNHLDSIVPCLAATYINAIFNPWNEDMNLHTAYDVLEQTMPKVIFCTKKPVDII
A0A0L7R9D1_9HYME      IVTISSHNHLDAIVPFLAALFLGAIVNPWDYEMNIQLARHFMTLVQPKVIFANEKSAGVA
A0A0N0BEN0_9HYME      IVVISSHNHMDTIIPYIAALYLGAIVNSWDYGMNTQLARHFITLTKPKMIFANEKSMAIV
A0A154PJT2_DUFNO      IIALSTHNHLDSFIPYIAGLFIGATINPWNHEMNTSLARHFMGLTRPKIIFANEESAGII
A0A2A3E406_APICC      IVAICTHNHRDCIIPFLATLYLGAIVNPWDHLMNIDMARHFITLSQPKVIFVNEGSAEIA
A0A026WV96_OOCBI      IIGICTHNHLESYVPLLAALYIGAISNPWDNELSPTTARYFLSLTRPRVVFVNVESAECL
E2BET2_HARSA          IIGICTHNHLESYVPLLAALYLGAISNPWDNELSPTTASYFLLLTRPKIVFVNSESAECL
F4WG73_ACREC          ------------------------------------------------------------
A0A151WJD4_9HYME      IIGLCCDNDMNAIIIMLGTMYIGAISNPWDNDLSPMTARYFLSLTSPKIVFAMPSLVPIF
A0A151I662_9HYME      IIGLCCDNDMNAIIIMLGIMYIGAISNPWDNDLSPMTARYFLSLISPKIVFTMPSLVPSL
A0A195EGK9_9HYME      IIGLCCDNDMNAIIIMLGTMYIGAISNPWDNDLSPMTARYFLSLTSPKIVFAMPSLVPIL
A0A195EZI3_9HYME      IIGLCCDNDMNAIIIMLGTMYTGAISNPWDNDLSPMTARYFLSLTSPKIVFAMPSLVPIL
A0A195B785_9HYME      IIGLCCDNDMNAIIIMLGTMYIGAISNPWDNDLSSMTARYFLSLTSPKIIFAMPSLVPIL
E2BET1_HARSA          NIGILTDNHLNTCVPIFASLYIGGVICPWDHVVPKLSARYFLSLMTPKLVFVNEESVKNL
E2B4F9_HARSA          IIVTCTHNQLESYVPFVASMYIDVCINPWNEHSSSGSIEHFFKIVKPKVIFVNGNKAATI
Tetrastichus          VIVESSHNHLDTYIPLLSTYFVDAIYSGWEPNIRLPKARFLIRTYTPKIIFTNEEAADVL
A0A232F5D4_9HYME      VVVTCSHNHLDTYVPVFATFYLGAVYNAWSPDTNLDLARYLMKLLTPKLVFVCEGAANVL
K7JJC5_NASVI          VVSICTDNQLDAYIPELATFYVGAAHNPWHHDVALKSARHLIQLVRPKVMFTCENAAETL
                                                                                  

E2A1T5_CAMFO          LSAIKES-----------------------------------------------------
E2A1T4_CAMFO          LSAMKESNCNAMIVVFGNHPNAISFSDILNMYSNAEVANFRFAEVDDIKKTTCIMHSSGT
A0A195FNW9_9HYME      LSAIKEQNCNPTIVVFGKHVDAISFSDILSNCSNVEVANFHYIDQVDITKTACILHSSGT
E2BM40_HARSA          LQAVREK-----------------------------------------------------
A0A026WKQ4_OOCBI      LTAIKDK-----------------------------------------------------
A0A0L7R9D1_9HYME      MEAAKIE-----------------------------------------------------
A0A0N0BEN0_9HYME      LEAAKIE-----------------------------------------------------
A0A154PJT2_DUFNO      MEAAKIE-----------------------------------------------------
A0A2A3E406_APICC      LEAAKIE-----------------------------------------------------
A0A026WV96_OOCBI      AQVIKED-----------------------------------------------------
E2BET2_HARSA          KQVVKER-----------------------------------------------------
F4WG73_ACREC          ------------------------------------------------------------
A0A151WJD4_9HYME      EEAAKEL-----------------------------------------------------
A0A151I662_9HYME      EEAAKKL-----------------------------------------------------
A0A195EGK9_9HYME      EEATKEL-----------------------------------------------------
A0A195EZI3_9HYME      EEAAKKL-----------------------------------------------------
A0A195B785_9HYME      EEAMKEL-----------------------------------------------------
E2BET1_HARSA          VAAAKEE-----------------------------------------------------
E2B4F9_HARSA          LEVATKL-----------------------------------------------------
Tetrastichus          LEATKLE-----------------------------------------------------
A0A232F5D4_9HYME      QQAAKLE-----------------------------------------------------
K7JJC5_NASVI          AEAAKLE-----------------------------------------------------
                                                                                  

E2A1T5_CAMFO          ------------------------------------------------------------
E2A1T4_CAMFO          TGMPKGVEMSNYCLSYISEDKNFDMSNAVSIWFSSLYWISGILMNLKSIVQGAKVIIYPE
A0A195FNW9_9HYME      SGMPKGVELSNYALLHVSQNETINTTNAVFLWFSSLYWISGIVLNLITIVQGGKVIVYPE
E2BM40_HARSA          ------------------------------------------------------------
A0A026WKQ4_OOCBI      ------------------------------------------------------------
A0A0L7R9D1_9HYME      ------------------------------------------------------------
A0A0N0BEN0_9HYME      ------------------------------------------------------------
A0A154PJT2_DUFNO      ------------------------------------------------------------
A0A2A3E406_APICC      ------------------------------------------------------------
A0A026WV96_OOCBI      ------------------------------------------------------------
E2BET2_HARSA          ------------------------------------------------------------
F4WG73_ACREC          ------------------------------------------------------------
A0A151WJD4_9HYME      ------------------------------------------------------------
A0A151I662_9HYME      ------------------------------------------------------------
A0A195EGK9_9HYME      ------------------------------------------------------------
A0A195EZI3_9HYME      ------------------------------------------------------------
A0A195B785_9HYME      ------------------------------------------------------------
E2BET1_HARSA          ------------------------------------------------------------
E2B4F9_HARSA          ------------------------------------------------------------
Tetrastichus          ------------------------------------------------------------
A0A232F5D4_9HYME      ------------------------------------------------------------
K7JJC5_NASVI          ------------------------------------------------------------
                                                                                  

E2A1T5_CAMFO          ------------------------------------------------------------
E2A1T4_CAMFO          FDEEMTCQLIEKYKVTVIFLSTSMINRFLRTGYIKKYSLSCLKVIICGGAIIKPKAQKEM
A0A195FNW9_9HYME      FNEEMTCRLIEKYQIEIIFLSTSLLSRFLKASCIKKYSLSSLKVILYGGAIMNKKVQEDL
E2BM40_HARSA          ------------------------------------------------------------
A0A026WKQ4_OOCBI      ------------------------------------------------------------
A0A0L7R9D1_9HYME      ------------------------------------------------------------
A0A0N0BEN0_9HYME      ------------------------------------------------------------
A0A154PJT2_DUFNO      ------------------------------------------------------------
A0A2A3E406_APICC      ------------------------------------------------------------
A0A026WV96_OOCBI      ------------------------------------------------------------
E2BET2_HARSA          ------------------------------------------------------------
F4WG73_ACREC          ------------------------------------------------------------
A0A151WJD4_9HYME      ------------------------------------------------------------
A0A151I662_9HYME      ------------------------------------------------------------
A0A195EGK9_9HYME      ------------------------------------------------------------
A0A195EZI3_9HYME      ------------------------------------------------------------
A0A195B785_9HYME      ------------------------------------------------------------
E2BET1_HARSA          ------------------------------------------------------------
E2B4F9_HARSA          ------------------------------------------------------------
Tetrastichus          ------------------------------------------------------------
A0A232F5D4_9HYME      ------------------------------------------------------------
K7JJC5_NASVI          ------------------------------------------------------------
                                                                                  

E2A1T5_CAMFO          ------------------------------------------------------------
E2A1T4_CAMFO          RSILPHVQVLQGYGMTEISGIAALQLSRHKNGSCGTVVNNVQMKVVDPEN-RNVLGPNNS
A0A195FNW9_9HYME      KYILPHIQILQGYGMTETGGPITSPQSHNKNGSNGVVAKNVQIKIVDPESGVKILESNQS
E2BM40_HARSA          ------------------------------------------------------------
A0A026WKQ4_OOCBI      ------------------------------------------------------------
A0A0L7R9D1_9HYME      ------------------------------------------------------------
A0A0N0BEN0_9HYME      ------------------------------------------------------------
A0A154PJT2_DUFNO      ------------------------------------------------------------
A0A2A3E406_APICC      ------------------------------------------------------------
A0A026WV96_OOCBI      ------------------------------------------------------------
E2BET2_HARSA          ------------------------------------------------------------
F4WG73_ACREC          ------------------------------------------------------------
A0A151WJD4_9HYME      ------------------------------------------------------------
A0A151I662_9HYME      ------------------------------------------------------------
A0A195EGK9_9HYME      ------------------------------------------------------------
A0A195EZI3_9HYME      ------------------------------------------------------------
A0A195B785_9HYME      ------------------------------------------------------------
E2BET1_HARSA          ------------------------------------------------------------
E2B4F9_HARSA          ------------------------------------------------------------
Tetrastichus          ------------------------------------------------------------
A0A232F5D4_9HYME      ------------------------------------------------------------
K7JJC5_NASVI          ------------------------------------------------------------
                                                                                  

E2A1T5_CAMFO          ------------------------------------------------------------
E2A1T4_CAMFO          GELWIKTATIMNGYYRNPEATKNTVDEEGWLHSGDIGYFDEDGELFIIDRIKELIKYRGY
A0A195FNW9_9HYME      GEIWIKSTTMMTGYYKNPEATRSAIDEEGWLHTGDIGYVDEDGEWFIIERIKELIKYRGQ
E2BM40_HARSA          ------------------------------------------------------------
A0A026WKQ4_OOCBI      ------------------------------------------------------------
A0A0L7R9D1_9HYME      ------------------------------------------------------------
A0A0N0BEN0_9HYME      ------------------------------------------------------------
A0A154PJT2_DUFNO      ------------------------------------------------------------
A0A2A3E406_APICC      ------------------------------------------------------------
A0A026WV96_OOCBI      ------------------------------------------------------------
E2BET2_HARSA          ------------------------------------------------------------
F4WG73_ACREC          ------------------------------------------------------------
A0A151WJD4_9HYME      ------------------------------------------------------------
A0A151I662_9HYME      ------------------------------------------------------------
A0A195EGK9_9HYME      ------------------------------------------------------------
A0A195EZI3_9HYME      ------------------------------------------------------------
A0A195B785_9HYME      ------------------------------------------------------------
E2BET1_HARSA          ------------------------------------------------------------
E2B4F9_HARSA          ------------------------------------------------------------
Tetrastichus          ------------------------------------------------------------
A0A232F5D4_9HYME      ------------------------------------------------------------
K7JJC5_NASVI          ------------------------------------------------------------
                                                                                  

E2A1T5_CAMFO          ------------------------------------------------------------
E2A1T4_CAMFO          QISPGEIEAVLMSHPEVLEVAVLAVPHAIDDEHPIAYVTKMP------------------
A0A195FNW9_9HYME      QISPAEIENMLISHPAVLEAAVIGVPHALDNEHPLAYVTKRPGIEVTEQELIDFVAENME
E2BM40_HARSA          ------------------------------------------------------------
A0A026WKQ4_OOCBI      ------------------------------------------------------------
A0A0L7R9D1_9HYME      ------------------------------------------------------------
A0A0N0BEN0_9HYME      ------------------------------------------------------------
A0A154PJT2_DUFNO      ------------------------------------------------------------
A0A2A3E406_APICC      ------------------------------------------------------------
A0A026WV96_OOCBI      ------------------------------------------------------------
E2BET2_HARSA          ------------------------------------------------------------
F4WG73_ACREC          ------------------------------------------------------------
A0A151WJD4_9HYME      ------------------------------------------------------------
A0A151I662_9HYME      ------------------------------------------------------------
A0A195EGK9_9HYME      ------------------------------------------------------------
A0A195EZI3_9HYME      ------------------------------------------------------------
A0A195B785_9HYME      ------------------------------------------------------------
E2BET1_HARSA          ------------------------------------------------------------
E2B4F9_HARSA          ------------------------------------------------------------
Tetrastichus          ------------------------------------------------------------
A0A232F5D4_9HYME      ------------------------------------------------------------
K7JJC5_NASVI          ------------------------------------------------------------
                                                                                  

E2A1T5_CAMFO          ------------------------------------------------------------
E2A1T4_CAMFO          ------------------------------------------------------------
A0A195FNW9_9HYME      DRCKLRAGVIFLDSFPYTEVNKNQVTLLERIQNLIFTMEDQNISNETVEHDQKIFTMENV
E2BM40_HARSA          ------------------------------------------------------------
A0A026WKQ4_OOCBI      ------------------------------------------------------------
A0A0L7R9D1_9HYME      ------------------------------------------------------------
A0A0N0BEN0_9HYME      ------------------------------------------------------------
A0A154PJT2_DUFNO      ------------------------------------------------------------
A0A2A3E406_APICC      ------------------------------------------------------------
A0A026WV96_OOCBI      ------------------------------------------------------------
E2BET2_HARSA          ------------------------------------------------------------
F4WG73_ACREC          ------------------------------------------------------------
A0A151WJD4_9HYME      ------------------------------------------------------------
A0A151I662_9HYME      ------------------------------------------------------------
A0A195EGK9_9HYME      ------------------------------------------------------------
A0A195EZI3_9HYME      ------------------------------------------------------------
A0A195B785_9HYME      ------------------------------------------------------------
E2BET1_HARSA          ------------------------------------------------------------
E2B4F9_HARSA          ------------------------------------------------------------
Tetrastichus          ------------------------------------------------------------
A0A232F5D4_9HYME      ------------------------------------------------------------
K7JJC5_NASVI          ------------------------------------------------------------
                                                                                  

E2A1T5_CAMFO          ------------------------------------------------------------
E2A1T4_CAMFO          -----------------------------GSKLDACTEKAVTYAELQDKIVKCALWLQKQ
A0A195FNW9_9HYME      YKEQAQYKLNNYKSLGELMWNTIKSHGDKIAQLDARTEETVTYAELQNKVVRCALWLQKK
E2BM40_HARSA          ------------------------------------------------------------
A0A026WKQ4_OOCBI      ------------------------------------------------------------
A0A0L7R9D1_9HYME      ------------------------------------------------------------
A0A0N0BEN0_9HYME      ------------------------------------------------------------
A0A154PJT2_DUFNO      ------------------------------------------------------------
A0A2A3E406_APICC      ------------------------------------------------------------
A0A026WV96_OOCBI      ------------------------------------------------------------
E2BET2_HARSA          ------------------------------------------------------------
F4WG73_ACREC          ------------------------------------------------------------
A0A151WJD4_9HYME      ------------------------------------------------------------
A0A151I662_9HYME      ------------------------------------------------------------
A0A195EGK9_9HYME      ------------------------------------------------------------
A0A195EZI3_9HYME      ------------------------------------------------------------
A0A195B785_9HYME      ------------------------------------------------------------
E2BET1_HARSA          ------------------------------------------------------------
E2B4F9_HARSA          ------------------------------------------------------------
Tetrastichus          ------------------------------------------------------------
A0A232F5D4_9HYME      ------------------------------------------------------------
K7JJC5_NASVI          ------------------------------------------------------------
                                                                                  

E2A1T5_CAMFO          ------------------------------------------------------------
E2A1T4_CAMFO          GIKSGDVVSVCTNNHLNSIVPCLAAIYVNAIFNPWDENMNLKISLHVMRLTTPKIIFCSE
A0A195FNW9_9HYME      GIKSGDVISMCTGNHLNSIVPCLSATYINAIFNPWNENMDLQTALYFLQLMMPKMIFCSE
E2BM40_HARSA          ------------------------------------------------------------
A0A026WKQ4_OOCBI      ------------------------------------------------------------
A0A0L7R9D1_9HYME      ------------------------------------------------------------
A0A0N0BEN0_9HYME      ------------------------------------------------------------
A0A154PJT2_DUFNO      ------------------------------------------------------------
A0A2A3E406_APICC      ------------------------------------------------------------
A0A026WV96_OOCBI      ------------------------------------------------------------
E2BET2_HARSA          ------------------------------------------------------------
F4WG73_ACREC          ------------------------------------------------------------
A0A151WJD4_9HYME      ------------------------------------------------------------
A0A151I662_9HYME      ------------------------------------------------------------
A0A195EGK9_9HYME      ------------------------------------------------------------
A0A195EZI3_9HYME      ------------------------------------------------------------
A0A195B785_9HYME      ------------------------------------------------------------
E2BET1_HARSA          ------------------------------------------------------------
E2B4F9_HARSA          ------------------------------------------------------------
Tetrastichus          ------------------------------------------------------------
A0A232F5D4_9HYME      ------------------------------------------------------------
K7JJC5_NASVI          ------------------------------------------------------------
                                                                                  

E2A1T5_CAMFO          -------------DHNPTVVIFGDHFN----AISFSDILSMYS-DDKVATFQYVECN--D
E2A1T4_CAMFO          KSVNVILSTINEIDYNPTVVVFGNHPN----AISFSDILNMYM-DSEVANFRYIEPK--D
A0A195FNW9_9HYME      KSVNIILSAIKKQNCNVTVVVFGKHVD----AVSFYDILKNCN-DVEVTNFRYIELD--N
E2BM40_HARSA          -------------NYKPKVVVFGNHPD----AVSFARILSSYS-DAQAARFRYVEND--N
A0A026WKQ4_OOCBI      -------------NCSPIVVVYGDHPG----TTPFFDVLSGYS-DAQVANFRYLELD--D
A0A0L7R9D1_9HYME      -------------FFHPIMVSFGDYLG----TTSISEILKGHD-KSAVDQFSCNEVE--D
A0A0N0BEN0_9HYME      -------------IYHPKTITFGHYPG----TTPFSETLSGHS-KSAVESFQCVEID--D
A0A154PJT2_DUFNO      -------------LFHPKVVVFGNYLG----TIPFSAVLQGHS-ESEVANFECTNIA--N
A0A2A3E406_APICC      -------------LHRTKLVCFGYYPG----IMPFSETLKYHD-KSTVANFQCTEID--D
A0A026WV96_OOCBI      -------------NLDTRLVVFGELTG--FEDVSLKSVLQSQD-TVQIDEFECVQLT--S
E2BET2_HARSA          -------------DMDTRLVVFDASAGSVEHALTLTAVLRSQD-AAAIDEFECAKLT--G
F4WG73_ACREC          ------------------------------------------------------------
A0A151WJD4_9HYME      -------------QMNTKIVVSPKLNG----YTSVEDILNGHD-INEITEFKCAKIS--S
A0A151I662_9HYME      -------------QINMKIVVSHKLNG----YTSMEDILSGHD-INKITEFKCAKIS--N
A0A195EGK9_9HYME      -------------QMNMKIVVSHKLNG----YTSVEDILSGHD-INEIIEFKCAKIS--N
A0A195EZI3_9HYME      -------------QINMKIVVSHKLNG----YTSVEDILSGHD-INEIIEFKCAKIS--S
A0A195B785_9HYME      -------------QMNMKIVVSHKLNG----YTSVEDILNGHD-MNEIIEFKCAKIS--S
E2BET1_HARSA          -------------NIQVKVVVISSLPG----FVSLADILEEQVSRAEIDGFRCAKID--N
E2B4F9_HARSA          -------------GVSPKIVVFDETEG----FESLESILNGHFDEAEVDGFSCTTLKKNN
Tetrastichus          -------------NKDVKLIVFGKHSN----LQSLSEILNSXT-KEEVDNFAVVNEK--T
A0A232F5D4_9HYME      -------------NIETEFVVFASHSN----LRCLNNIIKEQS-KDEVKRFIPERIR--N
K7JJC5_NASVI          -------------GIDTKIVVFGKHSS----FESLSDVMKQQQ-TEEVENFRVKAVE--N
                                                                                  

E2A1T5_CAMFO          MRKTMCIMHSSGTTGMPKGVELSNYCLLHISEDKN-IYLTD-AVAIWFSSLYWITGIMMN
E2A1T4_CAMFO          NKQTTCIMHSSGTTGMPKAVEMSNYSLLHICEDKN-IYMTN-AVSLWFSSLYWLSGILMN
A0A195FNW9_9HYME      IKKTVCIMHSSGTTGMPKGVELSNYAMLFISLQYE-LNLTN-VPSLWFSTIYWITGILMS
E2BM40_HARSA          IRKTSCILHSSGTTGIPKAIELSNYSMLSLNEESK-INMNE-TVPLWFSSIYWVSGILLN
A0A026WKQ4_OOCBI      IKKTACILHTSGTTGMPKGAELSNYSLLISVQDG---NKAD-EIALWFSSLYWITGVVMN
A0A0L7R9D1_9HYME      SSKTALILFSSGTTGLPKGVQLPQRALLNMLQRRDSVNLSA-HLPLWFSSLYWVSASLLI
A0A0N0BEN0_9HYME      PENTCLILFSSGTTGLPKGVQIPHRSIINNLQLNEGLALNS-HVSMWFSSLYWVSGSLLS
A0A154PJT2_DUFNO      IKETSTILFSSGTTGLPKGVQLSHEVIVSCLENLESFRFKS-VIPLWFSSLYWISGTMLS
A0A2A3E406_APICC      PSHIGLIMFSSGTTGMPKGVQLSHKSILNIMELREGFPYGI-QTQLWFTPLYWISGSFLN
A0A026WV96_OOCBI      PGQIATIVCSSGTSGSPKGTEISHASMINYMNHVKIHDLRG-HVSMWTPSMRWYCGLFIV
E2BET2_HARSA          PDHVATIVCSSGTSGFPKGTEISHAAMINYMAHVKIHDLKG-HVSMWTPSMRWYCGLFIV
F4WG73_ACREC          ------------------------------------------------------------
A0A151WJD4_9HYME      PNDVALISLSSGTTGMPKGTEISHSSLYNCLLPEKVTELEG-HTCLWTHTLRWHYGVQLA
A0A151I662_9HYME      PDDVALISLSSGTTGMPKGTEISHSSLYNCLLPEKVTELEG-HTCLWTHTLRWHYGVQLS
A0A195EGK9_9HYME      PDDVALISLSSGTTGMPKGTEISHSSLYNCLLPEKVTELEG-HTCLWTHTLRWHYGVQLA
A0A195EZI3_9HYME      PDDVALISLSSGTTGMPKGTEISHSSLYNCLLPEKVTELEG-HTCLWTHTLRWHYGVQLA
A0A195B785_9HYME      PDDVALISLSSGTTGMPKGTEISHSSLYNCLLPVKVTELEN-HTCLWTHTLRWHYGVQLA
E2BET1_HARSA          PQDLAMICCSSGSTGMPKGTELSYASLYHCITPVEEIHTKN-EICVWVPTIRWHYGLTLC
E2B4F9_HARSA          IRETTVVLFSSGTTGLPKAIEIPHT-LFTSLSRMEVPPMSPSDVGLWFGSLSWITSVLLT
Tetrastichus          SNEVSTIMLSSGTTGDPKGIMLSSKSVYLRASRDQSIDSLDSVRVLWNSPLNWISGVRQV
A0A232F5D4_9HYME      PEELAAIILSSGTTGIPKPAMFSHKSFLINVYKR--LYNKSNYVRMWYATLNWLSGIALT
K7JJC5_NASVI          PDDVALIVFSSGSSGLPKGIVHSYNTFSKNILRFARLPEK-SDVMLWYTSPYWLTAVYFT
                                                                                  

E2A1T5_CAMFO          LMAIAQGAKIILYPE-----FEEEAICPLIEKYKITM----AFLSTNMINRLLRTDHIKK
E2A1T4_CAMFO          LTAIAQGAKVILYPE-----FDEEMTCRLIEKYKITL----IFLSTSSIGRFLKTGYIKK
A0A195FNW9_9HYME      FSGIIQNTKAIIYPE-----FDEEMTCRLIQKYKVILFFYTVFLSTNMMARLHQSGYIQK
E2BM40_HARSA          LKAISQGAKVIVYPK-----FDEEMTCILIEKYKVTW----LFTGTSMTNRFLKAGYVKN
A0A026WKQ4_OOCBI      IQSIMNGVKVIIYPH-----FDEEMTCQLIEKYKVEW----LFLGTSMVNRFLKAGFAAK
A0A0L7R9D1_9HYME      LTSLYSRSTRILAPE-----FDEKTTCEIVEKFQVTW----MLLSTSMSNRFARFNRLHD
A0A0N0BEN0_9HYME      LKSISSCAKRIVAPE-----FDEKCACEIIEKFKVTW----VMLSTSMSNRFVRYHRLHD
A0A154PJT2_DUFNO      LKSISGQTKRIIAPQ-----FDPQTVCEVVEKYKVTW----LMLSTSMANRFVRYNGLHN
A0A2A3E406_APICC      LKSIYFHIKKISAPE-----FNEKIACEIIEKYKVDW----IMLSTSTANRFVRYDYLHD
A0A026WV96_OOCBI      IKAILDCSKRIIVPD----SDNDEMLCHFIEKYEVSW----FRCDSCFPIRLVKFGVLNK
E2BET2_HARSA          IKAILDCSRRIIVPD----YDDDEGLCRFIEK-----------CDSCFPIRLVKFGVLSK
F4WG73_ACREC          ------------------------------------------------------------
A0A151WJD4_9HYME      FHAILAYSTKILAPCSIIFSDDNEAICRFIEKYRVTW----FSTEPGMLIQFYKSDLLKK
A0A151I662_9HYME      FQAILAYSTNILAPCSIILNDDDEAICRFIEKYQITW----FSTEPGMLIRFYKNDLLEK
A0A195EGK9_9HYME      FHAILAYSTKILAPCSIIFNDDDEAICRFIEKYRVTW----FSIEPGMLIRFYKSDLLEK
A0A195EZI3_9HYME      FHAILAYSTKILAPCSIILNDDDEAICRFIEKYRVTW----FSTEPGMLIRFYKSDLLKK
A0A195B785_9HYME      FHAILAYSTKILAPCSIILNDDDEAICRFIEKYRVSS----NDSTICMLIRFYKSDLLEK
E2BET1_HARSA          IEIILSNAKWISFSDD---NINEVTLCKIIEKYEATW----LGTDPSFPKIYVKMNIFQE
E2B4F9_HARSA          IHTILSYATAIKCSG-----FDCEKVYQMIGKYKVTW----MLIETGMCNRLVKSGVLTR
Tetrastichus          LQSILKKKTKIMGKI-----TDVKQLLKAVEKYKVNV----VALPFILINTMATSDSIKD
A0A232F5D4_9HYME      FTTLFNYDTRIIHMT-----PDAEETCRVIEKYKVSI----VFFIPSIITYLAKSNAIDK
K7JJC5_NASVI          LQLYLLQSTRILHAK-----FDPEETCRVIEKHKITW----IFITTDMINVFNKSEVFKK
                                                                                  

E2A1T5_CAMFO          FSLSTLKVILFGGAVIKSKVHEEIRCILSHVQILQVFGMTEFG-----------------
E2A1T4_CAMFO          YSLSSLEVILCSGATLKSKIQEEIKCILPHVQILQGYALTEICGIGTLQLSNHKNGSCGT
A0A195FNW9_9HYME      YPLPSLKTVVFGGAPIRSKVQKELRHLLPHVQILQCYGMTELGSFITIQLPNHKNGSCGA
E2BM40_HARSA          YSLSTLKIIFCSGAILKPESQKELKRLLPHVDILQAYGMTELGG----------------
A0A026WKQ4_OOCBI      YPLSSLKVILSGGAILKAKAQEELKRVLPQVQVLQSYGMTEAGG----------------
A0A0L7R9D1_9HYME      YNLSSLKILFTGGASLNKESQDLLRKQLPHTTILQAYGMTELGG----------------
A0A0N0BEN0_9HYME      YDLSSLNVLFTGGATLKQDSQDLLKKHLPNTTVLQAYGMTEIGG----------------
A0A154PJT2_DUFNO      YDLSSLSLLLVGGATLKQESQDALNEHLPHTTVLQAYGMTELGG----------------
A0A2A3E406_APICC      YDISNLKFAVIGGSALNRESQDIIKKYLSNTMIIQAYGMTELGG----------------
A0A026WV96_OOCBI      YRLPTLKILLFGGAHFRGELQQALVKLLPHTDVILSYGMTDYGG----------------
E2BET2_HARSA          YRLPTLKILLFGGAHFKGELQQKLVKLLPHTNVILSYGMTDYGG----------------
F4WG73_ACREC          ------------------------------------------------------------
A0A151WJD4_9HYME      YKLLTLKEVMSTGANLGKEHCLELAKKLPHAFITTGYGSTDSAA----------------
A0A151I662_9HYME      YKLLTLKEVMSAGANLGREHYLALAKKLPHAFIKTGYGSTDSAA----------------
A0A195EGK9_9HYME      YKLLTLKEIMSTGANLGKEHCLASAKKLPHAFITTGYGSTDSAA----------------
A0A195EZI3_9HYME      YKLLTLKEIMSTGANLGKEHCLALAKKLPHVFIATGYGSTDSAA----------------
A0A195B785_9HYME      YKLLTLKEIMSTGANLGKKHCLALAKKLSHAFITTGYGSTDSAA----------------
E2BET1_HARSA          HLLPSLRKMVVSGASFTKELHETVAKILPHAQILQCYGLTDAGG----------------
E2B4F9_HARSA          YNISSLKIIIYGGSVNKAELHENLVKSLPDVLIMPIYGMTETGS----------------
Tetrastichus          YNLKYWKYIMLSGFKINQKIMLGFKQRLPGVSIQYAYASTEAG-----------------
A0A232F5D4_9HYME      YDLSSLKSVMFGGAQPNRTALKILQKRIPNAALNHAYGMTEFGR----------------
K7JJC5_NASVI          HKVESLKLIQTGGSKINREVFEEFQNSIPHTLILQGYGMCELGG----------------
                                                                                  

E2A1T5_CAMFO          ------------------------------------------------------------
E2A1T4_CAMFO          VTENIQIKVVNPENGKILGPNNSGELWIKTETLTNGYYRNPEATKSTIDEE---------
A0A195FNW9_9HYME      IVKNGQIKVVDPETGKVLNPNQSGEIWLKLPSIMTGYYKNSEATKNTIDKDGWVHSGDIG
E2BM40_HARSA          ------------------------------------------------------------
A0A026WKQ4_OOCBI      ------------------------------------------------------------
A0A0L7R9D1_9HYME      ------------------------------------------------------------
A0A0N0BEN0_9HYME      ------------------------------------------------------------
A0A154PJT2_DUFNO      ------------------------------------------------------------
A0A2A3E406_APICC      ------------------------------------------------------------
A0A026WV96_OOCBI      ------------------------------------------------------------
E2BET2_HARSA          ------------------------------------------------------------
F4WG73_ACREC          ------------------------------------------------------------
A0A151WJD4_9HYME      ------------------------------------------------------------
A0A151I662_9HYME      ------------------------------------------------------------
A0A195EGK9_9HYME      ------------------------------------------------------------
A0A195EZI3_9HYME      ------------------------------------------------------------
A0A195B785_9HYME      ------------------------------------------------------------
E2BET1_HARSA          ------------------------------------------------------------
E2B4F9_HARSA          ------------------------------------------------------------
Tetrastichus          ------------------------------------------------------------
A0A232F5D4_9HYME      ------------------------------------------------------------
K7JJC5_NASVI          ------------------------------------------------------------
                                                                                  

E2A1T5_CAMFO          ------------------------------------------------------------
E2A1T4_CAMFO          ------------------------------------------------------------
A0A195FNW9_9HYME      YIDEDGEMFIVDRIKDLIKYRGYQISPTEIENVLISHPAVLEVAVIGIPHATDDEHPFAF
E2BM40_HARSA          ------------------------------------------------------------
A0A026WKQ4_OOCBI      ------------------------------------------------------------
A0A0L7R9D1_9HYME      ------------------------------------------------------------
A0A0N0BEN0_9HYME      ------------------------------------------------------------
A0A154PJT2_DUFNO      ------------------------------------------------------------
A0A2A3E406_APICC      ------------------------------------------------------------
A0A026WV96_OOCBI      ------------------------------------------------------------
E2BET2_HARSA          ------------------------------------------------------------
F4WG73_ACREC          ------------------------------------------------------------
A0A151WJD4_9HYME      ------------------------------------------------------------
A0A151I662_9HYME      ------------------------------------------------------------
A0A195EGK9_9HYME      ------------------------------------------------------------
A0A195EZI3_9HYME      ------------------------------------------------------------
A0A195B785_9HYME      ------------------------------------------------------------
E2BET1_HARSA          ------------------------------------------------------------
E2B4F9_HARSA          ------------------------------------------------------------
Tetrastichus          ------------------------------------------------------------
A0A232F5D4_9HYME      ------------------------------------------------------------
K7JJC5_NASVI          ------------------------------------------------------------
                                                                                  

E2A1T5_CAMFO          ------------------------------------------------------------
E2A1T4_CAMFO          -----------------------------------------------------DACTEKA
A0A195FNW9_9HYME      VIKQPGAKVMEQELIDFVAKNMMDNCKLRGGMIFLNKFPYTSSGKISRKDLKLDARTEET
E2BM40_HARSA          ------------------------------------------------------------
A0A026WKQ4_OOCBI      ------------------------------------------------------------
A0A0L7R9D1_9HYME      ------------------------------------------------------------
A0A0N0BEN0_9HYME      ------------------------------------------------------------
A0A154PJT2_DUFNO      ------------------------------------------------------------
A0A2A3E406_APICC      ------------------------------------------------------------
A0A026WV96_OOCBI      ------------------------------------------------------------
E2BET2_HARSA          ------------------------------------------------------------
F4WG73_ACREC          ------------------------------------------------------------
A0A151WJD4_9HYME      ------------------------------------------------------------
A0A151I662_9HYME      ------------------------------------------------------------
A0A195EGK9_9HYME      ------------------------------------------------------------
A0A195EZI3_9HYME      ------------------------------------------------------------
A0A195B785_9HYME      ------------------------------------------------------------
E2BET1_HARSA          ------------------------------------------------------------
E2B4F9_HARSA          ------------------------------------------------------------
Tetrastichus          ------------------------------------------------------------
A0A232F5D4_9HYME      ------------------------------------------------------------
K7JJC5_NASVI          ------------------------------------------------------------
                                                                                  

E2A1T5_CAMFO          ------------------------------------------------------------
E2A1T4_CAMFO          VTYAELQDKIVRCALWLQKQGIKSGDVVSVCTNNQLNSIVPCMASVYINVIFNPWDENMD
A0A195FNW9_9HYME      ITYAEMQNKAVRCALWLQKQGIKSGDVISICTDNHLNTFVPCLSAAYINAIFNPWNENMN
E2BM40_HARSA          ------------------------------------------------------------
A0A026WKQ4_OOCBI      ------------------------------------------------------------
A0A0L7R9D1_9HYME      ------------------------------------------------------------
A0A0N0BEN0_9HYME      ------------------------------------------------------------
A0A154PJT2_DUFNO      ------------------------------------------------------------
A0A2A3E406_APICC      ------------------------------------------------------------
A0A026WV96_OOCBI      ------------------------------------------------------------
E2BET2_HARSA          ------------------------------------------------------------
F4WG73_ACREC          ------------------------------------------------------------
A0A151WJD4_9HYME      ------------------------------------------------------------
A0A151I662_9HYME      ------------------------------------------------------------
A0A195EGK9_9HYME      ------------------------------------------------------------
A0A195EZI3_9HYME      ------------------------------------------------------------
A0A195B785_9HYME      ------------------------------------------------------------
E2BET1_HARSA          ------------------------------------------------------------
E2B4F9_HARSA          ------------------------------------------------------------
Tetrastichus          ------------------------------------------------------------
A0A232F5D4_9HYME      ------------------------------------------------------------
K7JJC5_NASVI          ------------------------------------------------------------
                                                                                  

E2A1T5_CAMFO          ----------------FCA-----------------------------------------
E2A1T4_CAMFO          LKTSLHVMRLTTPKIIFCSEKSVNVILSTINEIDYNPTVVVFGNHPNAISFSDILNMYMD
A0A195FNW9_9HYME      LQTALYFLQLMTPKMIFCSEKSINVILNAIKKQNCNPMIVIFGKHVDAVSFSDILRNCND
E2BM40_HARSA          ------------------------------------------------------------
A0A026WKQ4_OOCBI      ------------------------------------------------------------
A0A0L7R9D1_9HYME      ------------------------------------------------------------
A0A0N0BEN0_9HYME      ------------------------------------------------------------
A0A154PJT2_DUFNO      ------------------------------------------------------------
A0A2A3E406_APICC      ------------------------------------------------------------
A0A026WV96_OOCBI      ------------------------------------------------------------
E2BET2_HARSA          ------------------------------------------------------------
F4WG73_ACREC          ------------------------------------------------------------
A0A151WJD4_9HYME      ------------------------------------------------------------
A0A151I662_9HYME      ------------------------------------------------------------
A0A195EGK9_9HYME      ------------------------------------------------------------
A0A195EZI3_9HYME      ------------------------------------------------------------
A0A195B785_9HYME      ------------------------------------------------------------
E2BET1_HARSA          ------------------------------------------------------------
E2B4F9_HARSA          ------------------------------------------------------------
Tetrastichus          ------------------------------------------------------------
A0A232F5D4_9HYME      ------------------------------------------------------------
K7JJC5_NASVI          ------------------------------------------------------------
                                                                                  

E2A1T5_CAMFO          ------------------------------------------------------------
E2A1T4_CAMFO          SEVANFRYIDPKDIKQTTCIMYSSGTTGMPKGVEMSNYSLLCICEDRNIYMINAVSLWFS
A0A195FNW9_9HYME      AEITNFHYIELDDIKKIACIMHSSGTTGMPKGVELSNYAMLTLMQHHWVHLTNVPSLWFS
E2BM40_HARSA          ------------------------------------------------------------
A0A026WKQ4_OOCBI      ------------------------------------------------------------
A0A0L7R9D1_9HYME      ------------------------------------------------------------
A0A0N0BEN0_9HYME      ------------------------------------------------------------
A0A154PJT2_DUFNO      ------------------------------------------------------------
A0A2A3E406_APICC      ------------------------------------------------------------
A0A026WV96_OOCBI      ------------------------------------------------------------
E2BET2_HARSA          ------------------------------------------------------------
F4WG73_ACREC          ------------------------------------------------------------
A0A151WJD4_9HYME      ------------------------------------------------------------
A0A151I662_9HYME      ------------------------------------------------------------
A0A195EGK9_9HYME      ------------------------------------------------------------
A0A195EZI3_9HYME      ------------------------------------------------------------
A0A195B785_9HYME      ------------------------------------------------------------
E2BET1_HARSA          ------------------------------------------------------------
E2B4F9_HARSA          ------------------------------------------------------------
Tetrastichus          ------------------------------------------------------------
A0A232F5D4_9HYME      ------------------------------------------------------------
K7JJC5_NASVI          ------------------------------------------------------------
                                                                                  

E2A1T5_CAMFO          ------------------------------------------------------------
E2A1T4_CAMFO          SLYWLSGILMNLTAIAQGAKVILYPEFDEEMTCRLIEKYKITFIFLSTSMIGRFLKAGYI
A0A195FNW9_9HYME      SLFWLSGIMLNLIGIMQSTKAIIYPEFDEKMTCRLIEKYKIQVLFLSTNLLNQFLRSGYT
E2BM40_HARSA          ------------------------------------------------------------
A0A026WKQ4_OOCBI      ------------------------------------------------------------
A0A0L7R9D1_9HYME      ------------------------------------------------------------
A0A0N0BEN0_9HYME      ------------------------------------------------------------
A0A154PJT2_DUFNO      ------------------------------------------------------------
A0A2A3E406_APICC      ------------------------------------------------------------
A0A026WV96_OOCBI      ------------------------------------------------------------
E2BET2_HARSA          ------------------------------------------------------------
F4WG73_ACREC          ------------------------------------------------------------
A0A151WJD4_9HYME      ------------------------------------------------------------
A0A151I662_9HYME      ------------------------------------------------------------
A0A195EGK9_9HYME      ------------------------------------------------------------
A0A195EZI3_9HYME      ------------------------------------------------------------
A0A195B785_9HYME      ------------------------------------------------------------
E2BET1_HARSA          ------------------------------------------------------------
E2B4F9_HARSA          ------------------------------------------------------------
Tetrastichus          ------------------------------------------------------------
A0A232F5D4_9HYME      ------------------------------------------------------------
K7JJC5_NASVI          ------------------------------------------------------------
                                                                                  

E2A1T5_CAMFO          ------------------------------------------------------------
E2A1T4_CAMFO          KKYSLSSLEVIICGGAILKSKIQEEIKCVLPHVQILQGYAMTEICGIGTLQLSNHKNGSC
A0A195FNW9_9HYME      QKYPLSSLKVIKCGGSLLKTTVQEDLRHVLPHVQILQCYGMTEAGG--------------
E2BM40_HARSA          ------------------------------------------------------------
A0A026WKQ4_OOCBI      ------------------------------------------------------------
A0A0L7R9D1_9HYME      ------------------------------------------------------------
A0A0N0BEN0_9HYME      ------------------------------------------------------------
A0A154PJT2_DUFNO      ------------------------------------------------------------
A0A2A3E406_APICC      ------------------------------------------------------------
A0A026WV96_OOCBI      ------------------------------------------------------------
E2BET2_HARSA          ------------------------------------------------------------
F4WG73_ACREC          ------------------------------------------------------------
A0A151WJD4_9HYME      ------------------------------------------------------------
A0A151I662_9HYME      ------------------------------------------------------------
A0A195EGK9_9HYME      ------------------------------------------------------------
A0A195EZI3_9HYME      ------------------------------------------------------------
A0A195B785_9HYME      ------------------------------------------------------------
E2BET1_HARSA          ------------------------------------------------------------
E2B4F9_HARSA          ------------------------------------------------------------
Tetrastichus          ------------------------------------------------------------
A0A232F5D4_9HYME      ------------------------------------------------------------
K7JJC5_NASVI          ------------------------------------------------------------
                                                                                  

E2A1T5_CAMFO          ------------------------------------------------------------
E2A1T4_CAMFO          GTVAENMQIKIVDPESGKVLGPNNPGELCIKTMTLMNGYYRNPEATKSTIDEEEVIICGG
A0A195FNW9_9HYME      ------------------------------------------------------------
E2BM40_HARSA          ------------------------------------------------------------
A0A026WKQ4_OOCBI      ------------------------------------------------------------
A0A0L7R9D1_9HYME      ------------------------------------------------------------
A0A0N0BEN0_9HYME      ------------------------------------------------------------
A0A154PJT2_DUFNO      ------------------------------------------------------------
A0A2A3E406_APICC      ------------------------------------------------------------
A0A026WV96_OOCBI      ------------------------------------------------------------
E2BET2_HARSA          ------------------------------------------------------------
F4WG73_ACREC          ------------------------------------------------------------
A0A151WJD4_9HYME      ------------------------------------------------------------
A0A151I662_9HYME      ------------------------------------------------------------
A0A195EGK9_9HYME      ------------------------------------------------------------
A0A195EZI3_9HYME      ------------------------------------------------------------
A0A195B785_9HYME      ------------------------------------------------------------
E2BET1_HARSA          ------------------------------------------------------------
E2B4F9_HARSA          ------------------------------------------------------------
Tetrastichus          ------------------------------------------------------------
A0A232F5D4_9HYME      ------------------------------------------------------------
K7JJC5_NASVI          ------------------------------------------------------------
                                                                                  

E2A1T5_CAMFO          ----------------------------------MQCSNHKNGSCGTVLQDAQLKIVDVE
E2A1T4_CAMFO          AILKSKIQEEIKCVLPHVQILQGYAMTEICGIGTLQLSNHKNGSCGTVTENIQIKVVNPE
A0A195FNW9_9HYME      -------------------------------IVTMQQPHNKNGSCGVLVENVQMKIVDPE
E2BM40_HARSA          -------------------------------MATCQMPHHKLGSCGSVVPNMQIKIVDPE
A0A026WKQ4_OOCBI      -------------------------------LITRQFSRHKMGSCGTVIPNHEIKIVDLD
A0A0L7R9D1_9HYME      -------------------------------LVSSQLANSSSGSCGVVNANCEIKIVDPE
A0A0N0BEN0_9HYME      -------------------------------VITTQLPDTTSGSCGVVTTNCEVKIIDTE
A0A154PJT2_DUFNO      -------------------------------LVAAQTLDSTSGSCGVVIPNSEIKIIDPD
A0A2A3E406_APICC      -------------------------------IITIQSSNATSGSCGIVIPNCQIKIIDTE
A0A026WV96_OOCBI      -------------------------------LCARQTKYSKPGSCGFVCETGRLKVVDPN
E2BET2_HARSA          -------------------------------LCARQTKYSKPGSCGFVCETGRLKVVDPN
F4WG73_ACREC          ------------------------------------------------------------
A0A151WJD4_9HYME      -------------------------------DVTVMIKGCKPGSIGFVAPNVRIKVTDVE
A0A151I662_9HYME      -------------------------------DVTVMIKDCKPGSIGFVAPNVRIKVTDVE
A0A195EGK9_9HYME      -------------------------------DVTVMIKGCKPGSIGFVAPNVRIKVTDVE
A0A195EZI3_9HYME      -------------------------------DVTVMIKGCKPGSIGFVAPNVRIKVTDVE
A0A195B785_9HYME      -------------------------------DVTVMIKGCKPGSIGFVAPNVRIKVTDVE
E2BET1_HARSA          -------------------------------LCASQAKNSKPGSCGFVSKGTRIKIADEK
E2B4F9_HARSA          -------------------------------ISYSTSTG-KFGSSGRICKNNRLMIADLN
Tetrastichus          ------------------------------TVAVTSSKSKDLESVGFVAPNVQVKFVNQN
A0A232F5D4_9HYME      ------------------------------SIACQYRQCKSYESIGFVVSNTEMKVVSLK
K7JJC5_NASVI          ------------------------------TATMQTEKRKRVDSGGFVIEHVQVKMVDLT
                                                                                  

E2A1T5_CAMFO          NGKTLGPNNLGELWIKTPTLMNGYYRNSEVTKSTIDNEGWLHSGDIGYIDEDGELFVIDR
E2A1T4_CAMFO          NGKILGPNNSGELWIKTETLTNGYYRNPEATKNTIDEEGWLHSGDIGYFDEDGELFIIDR
A0A195FNW9_9HYME      SGKVLGPNQSGEIWMKVPSLMNGYYRNPEATKNIIDNEGWLHSGDIGYIDGDGELFIIDR
E2BM40_HARSA          SGKTLGSNEMGELWAKSENIMTGYYRNPEATKSTIDKEGWLHSGDLCYIDENGEVFVVDR
A0A026WKQ4_OOCBI      NGETLGPNQTGGICIKSANVMTGYYRNPEATKEMFDAEGWLHSGDIGYIDADGELYVSDR
A0A0L7R9D1_9HYME      TGKMLGANQNGELCAKSATMMTGYYKNPEATKNIMDKDGWLHSGDLGYYTDNGEIFIVDR
A0A0N0BEN0_9HYME      TGETLGPNQNGELCTKSWTLMTGYFKNPEATKNTIDKDGWLHTGDLAYYNEKEEFFIVDR
A0A154PJT2_DUFNO      TGKILGANQNGELCAKTPTVMNGYYKNPEATREILDADGWLHSGDLAYYNEKGEVFIIDR
A0A2A3E406_APICC      TGKTLGPNQTGELCAKTWTMMTGYYKNPEATKDIFDKNGWLHSGDLAYYNEIGEIFIVDR
A0A026WV96_OOCBI      TGKVLGANKTGEIWAKSSYMMNGYYNNPEATKNAIDSDGWLHTGDLGYYDDDGEIFLVDR
E2BET2_HARSA          TGKVLGANKTGEIWAKSSYMMNGYYNNPEATKRALDSDGWLHTGDLGYYDNDGEIFLVDR
F4WG73_ACREC          ------------------------------------------------------------
A0A151WJD4_9HYME      TGKALGANQNGELRLKLPCVMNGYYKRPEETKRAFDSDGWLLSGDIGYYDDDGNVFFIDR
A0A151I662_9HYME      TGKTLGAYQNGELRLKLPCVMNGYYKRPEETKRAFDSDGWLLSGDIGYYDDDGNIFFIDR
A0A195EGK9_9HYME      TGKTLGANQNGELRLKLPCIMNGYYKRPEETKRAFDSDGWLLSGDIGYYDNDGNVFLIDR
A0A195EZI3_9HYME      TGKTLGANQNGELRLKLPCIMNGYYKRPEETKRAFDSDGWLLSGDIGYYDNDGNVFLIDR
A0A195B785_9HYME      TGKTLGTNQNGELRLKLPCIMNGYYKRPEETKRAFDSDGWLLSGDIGYYDDDGNVFLIDR
E2BET1_HARSA          TGVTLGPNMRGEICIKSKFMMNGYYKNPEQTKEAFDSDGWMHTKDIGYYDENGEIFYVNR
E2B4F9_HARSA          TGKPLGPNMHGEICTKSLTMMNGYYRDPENTKNIFDKDGWFHTGDLGYYDEDGYIFIVDR
Tetrastichus          LSEVLGPNKPGEIYVKSPSMMIGYYENPEKTREVFDSDGWYRTGDSGYYHENGEIVVTDR
A0A232F5D4_9HYME      SGKILGPHAIGELRFKSRSMMLGYFGNLEATKQAFDKEGWLRSGDLGYYNEHGEIFLLDR
K7JJC5_NASVI          TGEALGPNQSGELYCKSPTMMLGYYRNPEATKETIDEDGWIHSGDKAYYDEDGEVFIVER
                                                                                  

E2A1T5_CAMFO          IKDLIKYRGYQISPGEIENVLMSHPAVLEVAVIGVPHATNDEHPIAFVTKIPGGEVTEQE
E2A1T4_CAMFO          IKELIKYRGYQISPGEIEAVLMSHPAVLEAAVIGVPHAMDDEHPIAYVMKLPGAEVTEQE
A0A195FNW9_9HYME      IKELIKYRGYQISPGEIENILLLHPAVLEAAIIGVPHTLDDEHPLAYITKKPGVKVTEQE
E2BM40_HARSA          LKELIKYRGYQISPAEIEDLLLTHPAVLEIAVVAVPHSTDDEHPIAYVTKKHGATVTEQE
A0A026WKQ4_OOCBI      LKYIMKYREYQISPAEIEILLHTHPGVLEVAVMGVPHPIDDEHPVAFVTIKPGFTVTEKE
A0A0L7R9D1_9HYME      LKEIIKYRGQQITPNVIENLLQSHPAVLEVAVVSIPHPTDDEHPIAFVSKVNDKDVTAEE
A0A0N0BEN0_9HYME      LKEIIKYRGYQIPPTEIETLLQSHPAVLEVAVIGIPHPTDDEHPVAFVSKMPNKEVSAEE
A0A154PJT2_DUFNO      LKEIIKYRGHQITPTEIENLLQAHPAVLEVAVVSIPHPTDDEHPIAFVSKVPHKEVSAEE
A0A2A3E406_APICC      LKEIIKYKGYQISPNKIENLLQSHPAVLEVGVVGIPHSIYDELPIAFISKIPNKEVSEEE
A0A026WV96_OOCBI      MSEFINYRAIKISPAEIEALIQQHPAVLEVAVVAVPHEIDEEHIMAFVAKVPGKEATELN
E2BET2_HARSA          MSEFINYRAIKISPAEIEALIQQHPAVLQVAVVPVPHSVDEQHAMAFVAKVPGKEVTELD
F4WG73_ACREC          --------------------------------------------------MCERNIATDK
A0A151WJD4_9HYME      ISEFILFFGINISTAEIEHVLKSHPAVSQVAVIGMPHEIAGQHPMAIVSRMLNKTVTEEE
A0A151I662_9HYME      ISEFILFHGINISAAEIEHVLKIHSAISQVAVIGIPHEIAGHHPMAVVSRTPNKTVTEKE
A0A195EGK9_9HYME      ISEFILFYGINISTTEIEHVLKTHPAVSQVAVIGIPHEIAGQHPMAVVSRMSNKTVTEEE
A0A195EZI3_9HYME      ISEFILFHGINISTAEIENVLKTHPAVSQVAVIGIPHEIAGQHPKAVVSRMPHKTVTEEE
A0A195B785_9HYME      ISEFILFHGINISTAEIENVLKTHPAVSQVAVIGIPHEIAGQHPKAVVSRMPHKTVTEEE
E2BET1_HARSA          ISDIINYKSINLSPAEIEGVLELHPSVLKAVVVPVPHETDEEHPLAFVQKVPGKEVTKEE
E2B4F9_HARSA          IKQLIKCKGHQVSPTEIEILLQSHPSVYESAVVPVPHLFDGQHPTAFVQKMSGAEVTAEE
Tetrastichus          VSEIIKYNNYQLSPSKIEAVLITHPAVEESIIVSISQP-DGDLPIVFIKKVPGSKITKED
A0A232F5D4_9HYME      VNELIKYKNHLLSPNEIEQALMINPAVTEVAVVPISHKKDGEWPIAFVKIIPGSKVPGRD
K7JJC5_NASVI          LKQVMKFRAYHISPSEIEAVLLSHPAVMEVAVVPLPHELDGERPMAFVAKAPGSEVTEDE
                                                                              .  .

E2A1T5_CAMFO          LIDLVADN-----------------------------------MMDQYKLRAGVIFLNAL
E2A1T4_CAMFO          LIDLVANN-----------------------------------MMDQYKLRAGVIFLDTF
A0A195FNW9_9HYME      LIDFVAKN-----------------------------------MEDRCKLRGGVIFLDSF
E2BM40_HARSA          LIDYVANN-----------------------------------MMDHFKLRAGVVFLDSF
A0A026WKQ4_OOCBI      LVDLVANN-----------------------------------MADSFKLRAGVVFLDAF
A0A0L7R9D1_9HYME      LMQMVASN-----------------------------------LMDHYKLRGGVKFLPKL
A0A0N0BEN0_9HYME      LIKMVASN-----------------------------------MIDQYKLRGGVKFLPSL
A0A154PJT2_DUFNO      LILRVENN-----------------------------------LLDVYKLRGGVKFLPKL
A0A2A3E406_APICC      LSKMVANN-----------------------------------MMDIYKLRGGIKFLPSL
A0A026WV96_OOCBI      LSDLVEQN-----------------------------------MPWYCRLHAGVKFMQRL
E2BET2_HARSA          ITDLVKQN-----------------------------------MPWYCRLHAGVKFMERL
F4WG73_ACREC          NE-----------------------VEESKFK--IRIKDNILLGPEYPIHRESVNIAETI
A0A151WJD4_9HYME      LHDLIAKNLPDHCKLRGGVKFLDKLPQESKFK--VRIKDNILLGPEYPIHKESINIAETI
A0A151I662_9HYME      LHDLVAKN----------------LPKYCMLRGGIKIKDNILLGPEYPIYKKPINVAEKI
A0A195EGK9_9HYME      LHDLVAKNLPEYCKLR----------EESKFK--VRIKDNILLGPEYPIHRESVNIAEMI
A0A195EZI3_9HYME      LHDLVAKNLPEYCELR----------EESKLK--VKIKDNILLGPEYPIHRESVNIAETI
A0A195B785_9HYME      LHDLVAKNLPEYCKLRGGVKFLDKLPQELKFK--IRIKDNILLGPEYPIHRESVNVAEMI
E2BET1_HARSA          LHDLVDEN-----------------------------------LPWYCHLQAGIHFVDDF
E2B4F9_HARSA          LEQLVAMN-----------------------------------MEDYKKLRGGVVFLENI
Tetrastichus          ISRVMQTFE------------------------------------AFREPYEDIYFVDDF
A0A232F5D4_9HYME      LIKLSSVLG------------------------------------EEKKLRGGIVFLDDL
K7JJC5_NASVI          LIELSATLG------------------------------------EYKKLWGGVKFLEEL
                                                                           : .   :

E2A1T5_CAMFO          PRTNS------GKIAKKELRAMAKKLILKQKDKL--------------------------
E2A1T4_CAMFO          PYTGS------GKVARKELKAMAKKLAFG-------------------------------
A0A195FNW9_9HYME      PYTGS------GKISKKDLKAMTRKLVPQNK-----------------------------
E2BM40_HARSA          PYTGS------GKIAKKELRALAKKLAIE-------------------------------
A0A026WKQ4_OOCBI      PYTGT------GKIAKVELKAMAKKLAVEEADD---------------------------
A0A0L7R9D1_9HYME      PHTHS------GKISRKELKAIAKSLAVH-------------------------------
A0A0N0BEN0_9HYME      PHTHS------GKISRKELKAIAKTLVIY-------------------------------
A0A154PJT2_DUFNO      PHTHS------GKISRKDLKAMANSMAVK-------------------------------
A0A2A3E406_APICC      PHTPS------GKISRKKLRAMAKELIIN-------------------------------
A0A026WV96_OOCBI      PRTAT------GKIAKKELKQIAKIYATN-------------------------------
E2BET2_HARSA          PRTAT------GKIAKKELRQIAKSYVTG-------------------------------
F4WG73_ACREC          LQSLKSKPDCIGQIDAITDKQTTYAEMSERSIKCALWLKKQGVKSGDIISVCTDNNLDAI
A0A151WJD4_9HYME      LRTLKSKPDCIGQIDALTDKQTTYAEMSERSIKCALWLKKQGVKSGDIIGVCSDNNLDAI
A0A151I662_9HYME      LETLKSKPDCIGQIDALTDKQTTYAEMSDRSIKCALWLKKQGVKSGDIISVCTDNNLDAI
A0A195EGK9_9HYME      LQTLKSKPDCIGQIDAVTDKQTTYAEMSERSIKCALWLKKQGVKSGDIISVCTDNNLDAI
A0A195EZI3_9HYME      LQTLKSKPDCIGQIDAVTDKQTTFAEMSERSIKCALWLKKQGVKSGDIISVCTDNNLDAI
A0A195B785_9HYME      LQTLKSKPDCIGQIDAITDKRITYAEMSERSIKCALWLKKQGVKSGDIISVCTDNNLDAI
E2BET1_HARSA          PRVST------GKVDKKKLKLLAKSYVN--------------------------------
E2B4F9_HARSA          PHVPN------GKIDRKQLRNMAEIFKKK-------------------------------
Tetrastichus          PRLAN------GKISKSELKQLAIEYSKKKRT----------------------------
A0A232F5D4_9HYME      PKVTS------AKIARHELKRVAKNITHA-------------------------------
K7JJC5_NASVI          PHTPS------GKIAKVELIEMAKALAKK-------------------------------
                          .      .::        :                                     

E2A1T5_CAMFO          ------------------------------------------------------------
E2A1T4_CAMFO          ------------------------------------------------------------
A0A195FNW9_9HYME      ------------------------------------------------------------
E2BM40_HARSA          ------------------------------------------------------------
A0A026WKQ4_OOCBI      ------------------------------------------------------------
A0A0L7R9D1_9HYME      ------------------------------------------------------------
A0A0N0BEN0_9HYME      ------------------------------------------------------------
A0A154PJT2_DUFNO      ------------------------------------------------------------
A0A2A3E406_APICC      ------------------------------------------------------------
A0A026WV96_OOCBI      ------------------------------------------------------------
E2BET2_HARSA          ------------------------------------------------------------
F4WG73_ACREC          IALLGIMYLNGKCNTWDHKLSLMTARNFLSMMSPIIIFTIPLSAANLTEAAKELKMNVKI
A0A151WJD4_9HYME      IVLLGIMYLKGKCSTWDHELSLMTARNFLSMMSPTIIFTIPLSAANLTEAAKELKMNVKI
A0A151I662_9HYME      IVLLGIMYLNGKCNTWDHELSLITARNLLSLMSPTIIFTIPSSAANLTNAAKELKMNVKI
A0A195EGK9_9HYME      IILLGIMYLNGKCNTWDNEIS---------------------------------------
A0A195EZI3_9HYME      IVLLGIMYLNGKCNTWDHQFSLMTARNFLSMMSPTIIFTIPLSAANLTEAAKELKMNVKI
A0A195B785_9HYME      IVLLGIMYLNGKCNTWDHKFSLMSARNFLSMMSPTIIFTIPLSAANLTEAAKELKMNVKI
E2BET1_HARSA          ------------------------------------------------------------
E2B4F9_HARSA          ------------------------------------------------------------
Tetrastichus          ------------------------------------------------------------
A0A232F5D4_9HYME      ------------------------------------------------------------
K7JJC5_NASVI          ------------------------------------------------------------
                                                                                  

E2A1T5_CAMFO          ------------------------------------------------------------
E2A1T4_CAMFO          ------------------------------------------------------------
A0A195FNW9_9HYME      ------------------------------------------------------------
E2BM40_HARSA          ------------------------------------------------------------
A0A026WKQ4_OOCBI      ------------------------------------------------------------
A0A0L7R9D1_9HYME      ------------------------------------------------------------
A0A0N0BEN0_9HYME      ------------------------------------------------------------
A0A154PJT2_DUFNO      ------------------------------------------------------------
A0A2A3E406_APICC      ------------------------------------------------------------
A0A026WV96_OOCBI      ------------------------------------------------------------
E2BET2_HARSA          ------------------------------------------------------------
F4WG73_ACREC          VVFGKLDGYESIDDILKGHDNHEIFEFKCTPISNPDEVSIIVLTSGTTGIPKCTELSHSS
A0A151WJD4_9HYME      VVFGKLDGYESIDDILKGHDSREIFEFKCTPISNPDEVGIIVPSSGTTGMPKCTEISHSS
A0A151I662_9HYME      VVFGKLDGYESIDDILKGHDNHEIVDFKCTPISNRDEVGIIVLSSGTTGMPKCTEISHSS
A0A195EGK9_9HYME      ------------------------------------------------------------
A0A195EZI3_9HYME      VVFGKLDGYESIDDILKGHNNHEIFEFKCTPISNPDEVGIIVLTSGTTGMPKCTELSHSS
A0A195B785_9HYME      VVFGKLDGYESIDDILKGHDKCEIFEFKCTPISNPDEVGIIVLTSGTTGMPKCTELSHSS
E2BET1_HARSA          ------------------------------------------------------------
E2B4F9_HARSA          ------------------------------------------------------------
Tetrastichus          ------------------------------------------------------------
A0A232F5D4_9HYME      ------------------------------------------------------------
K7JJC5_NASVI          ------------------------------------------------------------
                                                                                  

E2A1T5_CAMFO          ------------------------------------------------------------
E2A1T4_CAMFO          ------------------------------------------------------------
A0A195FNW9_9HYME      ------------------------------------------------------------
E2BM40_HARSA          ------------------------------------------------------------
A0A026WKQ4_OOCBI      ------------------------------------------------------------
A0A0L7R9D1_9HYME      ------------------------------------------------------------
A0A0N0BEN0_9HYME      ------------------------------------------------------------
A0A154PJT2_DUFNO      ------------------------------------------------------------
A0A2A3E406_APICC      ------------------------------------------------------------
A0A026WV96_OOCBI      ------------------------------------------------------------
E2BET2_HARSA          ------------------------------------------------------------
F4WG73_ACREC          -LHNCLLPVNIAEMKGHVCMFTPTIRWQYGIALAFKIILTYSTRIIVPDYAIDDNTSNMY
A0A151WJD4_9HYME      -LHNCLLPGNI-EMKGHVCIFTPTIRWQYGIMLIFKIILAYSTRIVVPDCMVDDNTSNTY
A0A151I662_9HYME      IMHKCLL---SAEMKDHVCIFTPTIRWHYSITLAFKIILAYSTRIVVPDYVIDNDMNNLY
A0A195EGK9_9HYME      ------------------------------------------------------------
A0A195EZI3_9HYME      -IHNCLLSVNIVETKAHVCIFTPTIRWQYGIMLAFKNILTNSTRIIVPDCAVDDNTSNMY
A0A195B785_9HYME      -LHNCLLPANIAETKDHVCIFTPTIRWQYGIMLAFKIILAYSTRIVVPDYFVDDN---IY
E2BET1_HARSA          ------------------------------------------------------------
E2B4F9_HARSA          ------------------------------------------------------------
Tetrastichus          ------------------------------------------------------------
A0A232F5D4_9HYME      ------------------------------------------------------------
K7JJC5_NASVI          ------------------------------------------------------------
                                                                                  

E2A1T5_CAMFO          ------------------------------------------------------------
E2A1T4_CAMFO          ------------------------------------------------------------
A0A195FNW9_9HYME      ------------------------------------------------------------
E2BM40_HARSA          ------------------------------------------------------------
A0A026WKQ4_OOCBI      ------------------------------------------------------------
A0A0L7R9D1_9HYME      ------------------------------------------------------------
A0A0N0BEN0_9HYME      ------------------------------------------------------------
A0A154PJT2_DUFNO      ------------------------------------------------------------
A0A2A3E406_APICC      ------------------------------------------------------------
A0A026WV96_OOCBI      ------------------------------------------------------------
E2BET2_HARSA          ------------------------------------------------------------
F4WG73_ACREC          NFIEKYRV---------TWLGIDPFILIEMVKANILEKYRLTTLKVIATAGSNFPRQYQE
A0A151WJD4_9HYME      KFIEKYRV---------TWLATDPFILIQMVKTDILEKYRLTTLKVIVTSGSTFSRQNQE
A0A151I662_9HYME      EFIEKYRVRKTIPKQIVTMFAVDPFILIKMLKEDILAKYQLTTIKVVITTGSIFPKQYQE
A0A195EGK9_9HYME      -----------------------------------LKKYRLTTLKVIVTAGSIFLRQYQE
A0A195EZI3_9HYME      KFIKKYRV---------TCLTTDPFILIEMVKTNILEKYQLTTLKIIVTTGSIFSREYQE
A0A195B785_9HYME      KFIEKYR----------TWFATDPFILIEMVKTNILEKYRLTTLKVIVTAGSTFSRHNQE
E2BET1_HARSA          ------------------------------------------------------------
E2B4F9_HARSA          ------------------------------------------------------------
Tetrastichus          ------------------------------------------------------------
A0A232F5D4_9HYME      ------------------------------------------------------------
K7JJC5_NASVI          ------------------------------------------------------------
                                                                                  

E2A1T5_CAMFO          ------------------------------------------------------------
E2A1T4_CAMFO          ------------------------------------------------------------
A0A195FNW9_9HYME      ------------------------------------------------------------
E2BM40_HARSA          ------------------------------------------------------------
A0A026WKQ4_OOCBI      ------------------------------------------------------------
A0A0L7R9D1_9HYME      ------------------------------------------------------------
A0A0N0BEN0_9HYME      ------------------------------------------------------------
A0A154PJT2_DUFNO      ------------------------------------------------------------
A0A2A3E406_APICC      ------------------------------------------------------------
A0A026WV96_OOCBI      ------------------------------------------------------------
E2BET2_HARSA          ------------------------------------------------------------
F4WG73_ACREC          TLIKKLPKVLIMNTYGSTDSGGSLSCQNKDSKPGSVGFPLPNVQIKVTDTQTEEVLGINK
A0A151WJD4_9HYME      TLIKKLPNALIKNCYGSTDSGGILSVQNKHSKPGSVGFPLPNVQIKVTDTQTKEVLGTNK
A0A151I662_9HYME      MLIKKLPNALIKNCYGCTDSGGELSIQNKHSKLGSVGFPSPNVQIKVTDTQTEEVLGVNK
A0A195EGK9_9HYME      TLTKKLPNVLIKNSYGSTDAGGIFSSQNKYSKPGSVGFPLPNVQIKVTDTQTEEVLGINK
A0A195EZI3_9HYME      ALIKKLPNALIKNSYGSTDAGGTLSSQNKHSKPGSVGFPLSNVQIKVTDIQTEEILGINK
A0A195B785_9HYME      TLIKKLPNALIKNSYGSTDAGGSLSIQNKHSKLGSVGFPLPNVQIKVTDTQTEEVLGINK
E2BET1_HARSA          ------------------------------------------------------------
E2B4F9_HARSA          ------------------------------------------------------------
Tetrastichus          ------------------------------------------------------------
A0A232F5D4_9HYME      ------------------------------------------------------------
K7JJC5_NASVI          ------------------------------------------------------------
                                                                                  

E2A1T5_CAMFO          ------------------------------------------------------------
E2A1T4_CAMFO          ------------------------------------------------------------
A0A195FNW9_9HYME      ------------------------------------------------------------
E2BM40_HARSA          ------------------------------------------------------------
A0A026WKQ4_OOCBI      ------------------------------------------------------------
A0A0L7R9D1_9HYME      ------------------------------------------------------------
A0A0N0BEN0_9HYME      ------------------------------------------------------------
A0A154PJT2_DUFNO      ------------------------------------------------------------
A0A2A3E406_APICC      ------------------------------------------------------------
A0A026WV96_OOCBI      ------------------------------------------------------------
E2BET2_HARSA          ------------------------------------------------------------
F4WG73_ACREC          VGELRIKVPCVMNGYYKNPEATKKAFDSD------------------GWLRSGDLGFYDD
A0A151WJD4_9HYME      VGELHIKVPSVMNGYYKNPEATKKAFDSDGMSWILNQNFQLTILKISGWLRTGDLGYYDD
A0A151I662_9HYME      VGELRIKTPCVMNGYYKNPEATKKAFDSD------------------GWLCSGDVGYYDD
A0A195EGK9_9HYME      VGEIRIKIPSVMNGYYKNPEATKKAFDSD------------------GWLRSGDLGFYDD
A0A195EZI3_9HYME      VGELRIKVPYVMN----------------------------------GWLRSGDLGFYDN
A0A195B785_9HYME      VGELRIKVPFVMN------------------------------------------GYYKN
E2BET1_HARSA          ------------------------------------------------------------
E2B4F9_HARSA          ------------------------------------------------------------
Tetrastichus          ------------------------------------------------------------
A0A232F5D4_9HYME      ------------------------------------------------------------
K7JJC5_NASVI          ------------------------------------------------------------
                                                                                  

E2A1T5_CAMFO          ------------------------------------------------------------
E2A1T4_CAMFO          ------------------------------------------------------------
A0A195FNW9_9HYME      ------------------------------------------------------------
E2BM40_HARSA          ------------------------------------------------------------
A0A026WKQ4_OOCBI      ------------------------------------------------------------
A0A0L7R9D1_9HYME      ------------------------------------------------------------
A0A0N0BEN0_9HYME      ------------------------------------------------------------
A0A154PJT2_DUFNO      ------------------------------------------------------------
A0A2A3E406_APICC      ------------------------------------------------------------
A0A026WV96_OOCBI      ------------------------------------------------------------
E2BET2_HARSA          ------------------------------------------------------------
F4WG73_ACREC          DGELFITNRISDFILFRAINVLPTEIEAVLQTHPAILQVAVIGMPHEIDEQHPMAIVSII
A0A151WJD4_9HYME      DGEIFIIGRISDFILFRAINVVPMEIETVLQTHPAVFEVVVIGMPHEIDEQHPMAVVSIR
A0A151I662_9HYME      DGEIFIVGRISDFILFRSINVLPAEIEAVLQTHPAVFQAVVIGMPHEIDEQHPMAIVSII
A0A195EGK9_9HYME      DGEIFITGRISDFILFRAINVLPTEIEAVLQTHPAVFQAVVIGMPHEIDEQHPMAIVSIM
A0A195EZI3_9HYME      DGEIFITGRISDFILFRAINVLPTEIEAVLQTHPAVFQVKVIGMPHEIDEQHPLAIVSIV
A0A195B785_9HYME      ----------------------PEATKKAFDSD---------GMA---------------
E2BET1_HARSA          ------------------------------------------------------------
E2B4F9_HARSA          ------------------------------------------------------------
Tetrastichus          ------------------------------------------------------------
A0A232F5D4_9HYME      ------------------------------------------------------------
K7JJC5_NASVI          ------------------------------------------------------------
                                                                                  

E2A1T5_CAMFO          -----------------------------------------------------
E2A1T4_CAMFO          -----------------------------------------------------
A0A195FNW9_9HYME      -----------------------------------------------------
E2BM40_HARSA          -----------------------------------------------------
A0A026WKQ4_OOCBI      -----------------------------------------------------
A0A0L7R9D1_9HYME      -----------------------------------------------------
A0A0N0BEN0_9HYME      -----------------------------------------------------
A0A154PJT2_DUFNO      -----------------------------------------------------
A0A2A3E406_APICC      -----------------------------------------------------
A0A026WV96_OOCBI      -----------------------------------------------------
E2BET2_HARSA          -----------------------------------------------------
F4WG73_ACREC          PGKTVTEQELISLVETNLPDHYRIRAGVKFVDKLPRTATGKIAKRQLQSMFMN
A0A151WJD4_9HYME      PGKTVTEQELISLVETNLPDHCRIRAGVKFVNEFPRTITGKIPKRQLQSMFMN
A0A151I662_9HYME      PGKTITEQELISLVETNLPDHCRLRAGVKFVDKLPYTATGKIAKGQLRRMFVN
A0A195EGK9_9HYME      PGKTVTEQELISLVETNLPDYCRIRAGVKFVDKFPRTATGKIAKRQLQSMFVN
A0A195EZI3_9HYME      PGKTVTEQELISLVETNLPDHCRIRAGVKFVDELPRTATGKIAKRQLQSMFIN
A0A195B785_9HYME      -----------------------------------------------------
E2BET1_HARSA          -----------------------------------------------------
E2B4F9_HARSA          -----------------------------------------------------
Tetrastichus          -----------------------------------------------------
A0A232F5D4_9HYME      -----------------------------------------------------
K7JJC5_NASVI          -----------------------------------------------------
                                                                           
